# Supplementary material for: Genome-Wide DNA Methylation and Gene Expression Analyses of Monozygotic Twins Discordant for Intelligence Levels
Source: PLoS One. 2012 Oct 17;7(10):e47081. doi: 10.1371/journal.pone.0047081 (PMC3474830; doi:10.1371/journal.pone.0047081)
Supplement: Dataset S3 — Pair-wise GSEA results using KEGG pathway database. Gene sets with a FDR q-value<0.25 were included. n/a indicates no gene set matched the FDR cutoff value. (XLS) [file pone.0047081.s003.xls]

## Sheet: twin pair ID 1
Up-regulated in Twin Pair ID 1 twinA										Up-regulated in Twin Pair ID 1 twinB
Gene Sets Name	Gene Sets Size	Enrichment Score	Normalized Enrichment Score	NOM p-val	FDR q-val	FWER p-val	RANK AT MAX	LEADING EDGE		Gene Sets Name	Gene Sets Size	Enrichment Score	Normalized Enrichment Score	NOM p-val	FDR q-val	FWER p-val	RANK AT MAX	LEADING EDGE
KEGG_PROTEASOME	43	0.667471	2.45246	0	0	0	4974	tags=70%, list=24%, signal=92%		KEGG_NEUROACTIVE_LIGAND_RECEPTOR_INTERACTION	257	-0.492515	-2.39522	0	0	0	6534	tags=60%, list=32%, signal=86%
KEGG_PARKINSONS_DISEASE	102	0.50395	2.24519	0	0.000156463	0.001	5065	tags=51%, list=24%, signal=67%		KEGG_LONG_TERM_POTENTIATION	65	-0.538842	-2.16125	0	0.000443396	0.001	3352	tags=37%, list=16%, signal=44%
KEGG_OXIDATIVE_PHOSPHORYLATION	105	0.504638	2.2462	0	0.000187755	0.001	5729	tags=56%, list=28%, signal=77%		KEGG_BASAL_CELL_CARCINOMA	54	-0.558069	-2.13315	0	0.000958755	0.003	6450	tags=67%, list=31%, signal=97%
KEGG_RIBOSOME	78	0.532699	2.26226	0	0.000234694	0.001	6546	tags=55%, list=32%, signal=80%		KEGG_MELANOGENESIS	94	-0.483543	-2.03483	0	0.00167321	0.009	3601	tags=37%, list=17%, signal=45%
KEGG_DNA_REPLICATION	34	0.651321	2.28723	0	0.000312925	0.001	5239	tags=62%, list=25%, signal=83%		KEGG_CELL_ADHESION_MOLECULES_CAMS	117	-0.46471	-2.06311	0	0.00209152	0.009	4264	tags=38%, list=21%, signal=48%
KEGG_SPLICEOSOME	112	0.519652	2.3152	0	0.000469388	0.001	6489	tags=58%, list=31%, signal=84%		KEGG_CALCIUM_SIGNALING_PATHWAY	171	-0.418136	-1.9617	0	0.0041494	0.026	5514	tags=44%, list=27%, signal=59%
KEGG_AMINOACYL_TRNA_BIOSYNTHESIS	39	0.594075	2.13413	0	0.000763017	0.006	7670	tags=82%, list=37%, signal=130%		KEGG_WNT_SIGNALING_PATHWAY	145	-0.414751	-1.87717	0	0.00811403	0.074	5374	tags=39%, list=26%, signal=52%
KEGG_RNA_DEGRADATION	52	0.550122	2.14574	0	0.000872019	0.006	7021	tags=65%, list=34%, signal=99%		KEGG_PRION_DISEASES	33	-0.539356	-1.88219	0.00196464	0.00855414	0.07	1103	tags=18%, list=5%, signal=19%
KEGG_VALINE_LEUCINE_AND_ISOLEUCINE_DEGRADATION	41	0.529996	2.00434	0	0.00188109	0.015	4917	tags=46%, list=24%, signal=61%		KEGG_ECM_RECEPTOR_INTERACTION	78	-0.456671	-1.89291	0	0.00872578	0.063	5465	tags=53%, list=26%, signal=71%
KEGG_NUCLEOTIDE_EXCISION_REPAIR	38	0.550888	1.99221	0	0.00191341	0.017	6980	tags=61%, list=34%, signal=91%		KEGG_HEDGEHOG_SIGNALING_PATHWAY	54	-0.484518	-1.83873	0	0.0111568	0.108	6460	tags=59%, list=31%, signal=86%
KEGG_PROPANOATE_METABOLISM	31	0.570754	1.96172	0	0.00201626	0.022	5650	tags=65%, list=27%, signal=89%		KEGG_TASTE_TRANSDUCTION	49	-0.487986	-1.82101	0	0.0124447	0.131	2984	tags=31%, list=14%, signal=36%
KEGG_MISMATCH_REPAIR	20	0.641115	1.96881	0	0.00219955	0.022	6833	tags=80%, list=33%, signal=119%		KEGG_DILATED_CARDIOMYOPATHY	86	-0.414801	-1.71602	0	0.0332626	0.351	5445	tags=40%, list=26%, signal=53%
KEGG_FATTY_ACID_METABOLISM	38	0.533504	1.93035	0	0.00301134	0.035	6331	tags=63%, list=31%, signal=91%		KEGG_GAP_JUNCTION	81	-0.409402	-1.67642	0.00183824	0.0375147	0.479	4392	tags=31%, list=21%, signal=39%
KEGG_PROTEIN_EXPORT	21	0.61324	1.89087	0.00217865	0.004477	0.055	5938	tags=71%, list=29%, signal=100%		KEGG_VIRAL_MYOCARDITIS	62	-0.430855	-1.69573	0.00367647	0.0381597	0.419	3828	tags=34%, list=18%, signal=41%
KEGG_N_GLYCAN_BIOSYNTHESIS	40	0.519844	1.88423	0	0.00453028	0.06	3773	tags=43%, list=18%, signal=52%		KEGG_CYTOKINE_CYTOKINE_RECEPTOR_INTERACTION	239	-0.344577	-1.6767	0	0.0398947	0.478	4534	tags=33%, list=22%, signal=42%
KEGG_RNA_POLYMERASE	23	0.580089	1.85161	0.00207039	0.00627102	0.093	6523	tags=70%, list=32%, signal=101%		KEGG_LONG_TERM_DEPRESSION	64	-0.423941	-1.68109	0.00720721	0.0409007	0.464	3450	tags=36%, list=17%, signal=43%
KEGG_CELL_CYCLE	112	0.418044	1.85236	0	0.00666296	0.093	5197	tags=44%, list=25%, signal=58%		KEGG_MAPK_SIGNALING_PATHWAY	250	-0.332155	-1.62197	0	0.0462033	0.648	4399	tags=30%, list=21%, signal=37%
KEGG_GLYCOSYLPHOSPHATIDYLINOSITOL_GPI_ANCHOR_BIOSYNTHESIS	23	0.569493	1.84013	0.00650759	0.00666458	0.105	2771	tags=35%, list=13%, signal=40%		KEGG_ASTHMA	24	-0.51471	-1.62729	0.0143885	0.0464375	0.635	4016	tags=54%, list=19%, signal=67%
KEGG_CITRATE_CYCLE_TCA_CYCLE	29	0.524773	1.81061	0.00220264	0.00826661	0.133	5753	tags=59%, list=28%, signal=81%		KEGG_VASCULAR_SMOOTH_MUSCLE_CONTRACTION	109	-0.376964	-1.63198	0.00177305	0.0468508	0.62	3450	tags=28%, list=17%, signal=33%
KEGG_BIOSYNTHESIS_OF_UNSATURATED_FATTY_ACIDS	22	0.556005	1.76224	0.00638298	0.0134652	0.231	4243	tags=55%, list=21%, signal=69%		KEGG_GRAFT_VERSUS_HOST_DISEASE	27	-0.498243	-1.63354	0.0165746	0.0488563	0.614	4812	tags=52%, list=23%, signal=67%
KEGG_HOMOLOGOUS_RECOMBINATION	27	0.528698	1.76401	0.0101626	0.0139874	0.228	6270	tags=56%, list=30%, signal=80%		KEGG_PHOSPHATIDYLINOSITOL_SIGNALING_SYSTEM	72	-0.398363	-1.6091	0.00581395	0.0491033	0.692	5799	tags=46%, list=28%, signal=63%
KEGG_GLYOXYLATE_AND_DICARBOXYLATE_METABOLISM	14	0.612424	1.72339	0.00838574	0.0185893	0.318	5426	tags=57%, list=26%, signal=77%		KEGG_HYPERTROPHIC_CARDIOMYOPATHY_HCM	80	-0.396761	-1.63594	0.00727273	0.0507987	0.608	4658	tags=35%, list=23%, signal=45%
KEGG_AMINO_SUGAR_AND_NUCLEOTIDE_SUGAR_METABOLISM	43	0.448455	1.67112	0.00862069	0.029136	0.465	6051	tags=60%, list=29%, signal=85%		KEGG_FOCAL_ADHESION	188	-0.334173	-1.57234	0	0.0602841	0.79	5465	tags=38%, list=26%, signal=52%
KEGG_BUTANOATE_METABOLISM	30	0.485326	1.6585	0.0222672	0.0294807	0.514	3790	tags=37%, list=18%, signal=45%		KEGG_LEUKOCYTE_TRANSENDOTHELIAL_MIGRATION	104	-0.366712	-1.57455	0.00361011	0.0617136	0.78	3824	tags=25%, list=18%, signal=31%
KEGG_BASAL_TRANSCRIPTION_FACTORS	30	0.481587	1.65898	0.0103734	0.0304553	0.51	6617	tags=53%, list=32%, signal=78%		KEGG_ALDOSTERONE_REGULATED_SODIUM_REABSORPTION	38	-0.442467	-1.55341	0.0247148	0.0658381	0.843	5420	tags=50%, list=26%, signal=68%
KEGG_LIMONENE_AND_PINENE_DEGRADATION	9	0.690128	1.66152	0.0152174	0.0308302	0.497	1396	tags=44%, list=7%, signal=48%		KEGG_TYPE_II_DIABETES_MELLITUS	43	-0.422711	-1.5556	0.0198198	0.0674379	0.837	5128	tags=44%, list=25%, signal=59%
KEGG_HUNTINGTONS_DISEASE	159	0.345941	1.63743	0	0.0344256	0.577	6513	tags=51%, list=31%, signal=74%		KEGG_COMPLEMENT_AND_COAGULATION_CASCADES	65	-0.369617	-1.45882	0.0273224	0.110043	0.979	5805	tags=40%, list=28%, signal=55%
KEGG_ONE_CARBON_POOL_BY_FOLATE	16	0.572121	1.63149	0.0212766	0.0347931	0.598	6073	tags=75%, list=29%, signal=106%		KEGG_GLYCOSAMINOGLYCAN_BIOSYNTHESIS_CHONDROITIN_SULFATE	20	-0.480405	-1.46219	0.0572519	0.110956	0.976	896	tags=20%, list=4%, signal=21%
KEGG_ASCORBATE_AND_ALDARATE_METABOLISM	13	0.595347	1.59898	0.0379747	0.0436594	0.706	1645	tags=46%, list=8%, signal=50%		KEGG_ARRHYTHMOGENIC_RIGHT_VENTRICULAR_CARDIOMYOPATHY_ARVC	71	-0.359751	-1.46297	0.0216998	0.114361	0.976	5353	tags=38%, list=26%, signal=51%
KEGG_SELENOAMINO_ACID_METABOLISM	23	0.464379	1.52172	0.0378151	0.0734804	0.875	5858	tags=52%, list=28%, signal=73%		KEGG_ABC_TRANSPORTERS	41	-0.405324	-1.46501	0.0346715	0.116414	0.975	5606	tags=49%, list=27%, signal=67%
KEGG_PENTOSE_AND_GLUCURONATE_INTERCONVERSIONS	16	0.522787	1.50423	0.0515695	0.0802612	0.906	1645	tags=31%, list=8%, signal=34%		KEGG_AXON_GUIDANCE	125	-0.331274	-1.46934	0.00722022	0.117192	0.97	5904	tags=38%, list=29%, signal=53%
KEGG_PYRIMIDINE_METABOLISM	87	0.346149	1.48621	0.015625	0.0856655	0.93	6595	tags=52%, list=32%, signal=76%		KEGG_REGULATION_OF_ACTIN_CYTOSKELETON	196	-0.297895	-1.41724	0.0066335	0.142855	0.996	5850	tags=38%, list=28%, signal=53%
KEGG_PEROXISOME	70	0.361439	1.48736	0.0178971	0.0875824	0.928	4366	tags=34%, list=21%, signal=43%		KEGG_JAK_STAT_SIGNALING_PATHWAY	142	-0.312272	-1.40433	0.0104167	0.150838	0.998	5047	tags=35%, list=24%, signal=45%
KEGG_REGULATION_OF_AUTOPHAGY	25	0.442384	1.45711	0.0572597	0.101761	0.961	4198	tags=32%, list=20%, signal=40%		KEGG_HEMATOPOIETIC_CELL_LINEAGE	80	-0.335161	-1.38491	0.0466786	0.152002	0.998	4532	tags=31%, list=22%, signal=40%
KEGG_LYSINE_DEGRADATION	42	0.385139	1.437	0.0449898	0.113071	0.976	5817	tags=45%, list=28%, signal=63%		KEGG_GNRH_SIGNALING_PATHWAY	92	-0.324506	-1.38845	0.0466418	0.153128	0.998	5491	tags=37%, list=27%, signal=50%
KEGG_NON_HOMOLOGOUS_END_JOINING	12	0.542239	1.42509	0.0934183	0.115342	0.979	6375	tags=58%, list=31%, signal=84%		KEGG_OLFACTORY_TRANSDUCTION	349	-0.275511	-1.39044	0.00674536	0.155405	0.998	3352	tags=25%, list=16%, signal=30%
KEGG_TERPENOID_BACKBONE_BIOSYNTHESIS	13	0.525318	1.42925	0.0903226	0.115512	0.976	4801	tags=38%, list=23%, signal=50%		KEGG_MATURITY_ONSET_DIABETES_OF_THE_YOUNG	24	-0.441306	-1.39437	0.0844037	0.156408	0.998	2929	tags=25%, list=14%, signal=29%
KEGG_VALINE_LEUCINE_AND_ISOLEUCINE_BIOSYNTHESIS	11	0.553031	1.4123	0.08159	0.122349	0.984	4355	tags=55%, list=21%, signal=69%		KEGG_MELANOMA	64	-0.348957	-1.36018	0.059501	0.175294	0.998	5787	tags=41%, list=28%, signal=56%
KEGG_GALACTOSE_METABOLISM	25	0.419561	1.39605	0.0863158	0.131825	0.986	5996	tags=52%, list=29%, signal=73%		KEGG_TGF_BETA_SIGNALING_PATHWAY	81	-0.322815	-1.34969	0.0620301	0.183299	0.998	4970	tags=30%, list=24%, signal=39%
KEGG_CYSTEINE_AND_METHIONINE_METABOLISM	31	0.401497	1.39215	0.0729614	0.132404	0.987	2619	tags=29%, list=13%, signal=33%		KEGG_PATHWAYS_IN_CANCER	314	-0.269461	-1.34197	0.013267	0.187781	0.998	5305	tags=33%, list=26%, signal=44%
KEGG_BASE_EXCISION_REPAIR	31	0.405461	1.3854	0.0772532	0.13471	0.989	3969	tags=29%, list=19%, signal=36%		KEGG_NOTCH_SIGNALING_PATHWAY	42	-0.361976	-1.31441	0.103383	0.21574	1	3465	tags=29%, list=17%, signal=34%
KEGG_HISTIDINE_METABOLISM	27	0.418503	1.37782	0.0829787	0.137936	0.99	1793	tags=22%, list=9%, signal=24%		KEGG_AMYOTROPHIC_LATERAL_SCLEROSIS_ALS	49	-0.344399	-1.29631	0.110075	0.234794	1	2911	tags=27%, list=14%, signal=31%
KEGG_PYRUVATE_METABOLISM	38	0.377052	1.3547	0.0543933	0.148255	0.995	5753	tags=50%, list=28%, signal=69%		KEGG_NICOTINATE_AND_NICOTINAMIDE_METABOLISM	23	-0.407988	-1.28935	0.139535	0.239181	1	3603	tags=30%, list=17%, signal=37%
KEGG_ARGININE_AND_PROLINE_METABOLISM	49	0.351869	1.35565	0.0784314	0.150811	0.995	2135	tags=24%, list=10%, signal=27%		KEGG_GLIOMA	59	-0.328586	-1.28403	0.0968921	0.241426	1	6070	tags=34%, list=29%, signal=48%
KEGG_PORPHYRIN_AND_CHLOROPHYLL_METABOLISM	29	0.399784	1.34364	0.085595	0.152496	0.997	4571	tags=38%, list=22%, signal=49%
KEGG_ALANINE_ASPARTATE_AND_GLUTAMATE_METABOLISM	31	0.399084	1.3569	0.0891304	0.153314	0.995	2986	tags=32%, list=14%, signal=38%
KEGG_ALZHEIMERS_DISEASE	146	0.287935	1.34497	0.0310421	0.154414	0.997	5024	tags=36%, list=24%, signal=48%
KEGG_SNARE_INTERACTIONS_IN_VESICULAR_TRANSPORT	33	0.377775	1.31615	0.113734	0.176971	0.999	5658	tags=45%, list=27%, signal=62%
KEGG_GLYCEROLIPID_METABOLISM	46	0.34536	1.2927	0.0864745	0.193812	1	5102	tags=39%, list=25%, signal=52%
KEGG_APOPTOSIS	82	0.306378	1.29536	0.0762712	0.195077	1	1209	tags=16%, list=6%, signal=17%
KEGG_NITROGEN_METABOLISM	22	0.400143	1.25588	0.179283	0.234334	1	2986	tags=27%, list=14%, signal=32%
KEGG_GLUTATHIONE_METABOLISM	47	0.328567	1.25004	0.151139	0.237642	1	4468	tags=40%, list=22%, signal=51%

## Sheet: twin pair ID 2
Up-regulated Twin Pair ID 2 twinA										Up-regulated in Twin Pair ID 2 twinB
Gene Sets Name	Gene Sets Size	Enrichment Score	Normalized Enrichment Score	NOM p-val	FDR q-val	FWER p-val	RANK AT MAX	LEADING EDGE		Gene Sets Name	Gene Sets Size	Enrichment Score	Normalized Enrichment Score	NOM p-val	FDR q-val	FWER p-val	RANK AT MAX	LEADING EDGE
KEGG_NEUROACTIVE_LIGAND_RECEPTOR_INTERACTION	257	0.520163	2.40786	0	0	0	5933	tags=61%, list=29%, signal=84%		KEGG_SPLICEOSOME	112	-0.56119	-2.6239	0	0	0	6954	tags=64%, list=34%, signal=96%
KEGG_ECM_RECEPTOR_INTERACTION	78	0.550561	2.136	0	0	0	5370	tags=60%, list=26%, signal=81%		KEGG_UBIQUITIN_MEDIATED_PROTEOLYSIS	123	-0.472095	-2.28394	0	0	0	5843	tags=50%, list=28%, signal=69%
KEGG_OLFACTORY_TRANSDUCTION	349	0.421313	2.0064	0	0.00144979	0.008	8571	tags=60%, list=41%, signal=100%		KEGG_RNA_DEGRADATION	52	-0.542676	-2.2382	0	0	0	6101	tags=63%, list=29%, signal=90%
KEGG_COMPLEMENT_AND_COAGULATION_CASCADES	65	0.530797	2.0119	0	0.00169275	0.007	6165	tags=55%, list=30%, signal=79%		KEGG_DNA_REPLICATION	34	-0.581842	-2.14625	0	0.000786047	0.003	5546	tags=50%, list=27%, signal=68%
KEGG_CELL_ADHESION_MOLECULES_CAMS	117	0.424837	1.81387	0	0.0175072	0.117	5168	tags=41%, list=25%, signal=54%		KEGG_PROTEASOME	43	-0.536648	-2.1503	0	0.000943257	0.003	4246	tags=40%, list=21%, signal=50%
KEGG_CALCIUM_SIGNALING_PATHWAY	171	0.404288	1.78507	0	0.0175971	0.158	6761	tags=52%, list=33%, signal=77%		KEGG_NUCLEOTIDE_EXCISION_REPAIR	38	-0.567709	-2.1566	0	0.00117907	0.003	7014	tags=63%, list=34%, signal=95%
KEGG_CYTOKINE_CYTOKINE_RECEPTOR_INTERACTION	239	0.387419	1.78758	0	0.0197001	0.152	4782	tags=37%, list=23%, signal=48%		KEGG_AMINOACYL_TRNA_BIOSYNTHESIS	39	-0.53198	-2.01769	0	0.00527122	0.022	7364	tags=69%, list=36%, signal=107%
KEGG_DILATED_CARDIOMYOPATHY	86	0.422122	1.70117	0.00134589	0.0370517	0.365	5952	tags=47%, list=29%, signal=65%		KEGG_TERPENOID_BACKBONE_BIOSYNTHESIS	13	-0.71267	-1.99846	0	0.00566558	0.027	2634	tags=62%, list=13%, signal=70%
KEGG_HYPERTROPHIC_CARDIOMYOPATHY_HCM	80	0.419807	1.67704	0	0.0414756	0.435	6690	tags=51%, list=32%, signal=75%		KEGG_GLYCOSYLPHOSPHATIDYLINOSITOL_GPI_ANCHOR_BIOSYNTHESIS	23	-0.59599	-1.9834	0	0.00652216	0.034	4280	tags=52%, list=21%, signal=66%
KEGG_PRION_DISEASES	33	0.515775	1.70122	0.00589102	0.0416832	0.365	3957	tags=33%, list=19%, signal=41%		KEGG_HOMOLOGOUS_RECOMBINATION	27	-0.560447	-1.96403	0.00578035	0.00674718	0.043	5809	tags=52%, list=28%, signal=72%
KEGG_AXON_GUIDANCE	125	0.376644	1.6123	0.00402685	0.0737162	0.687	4399	tags=32%, list=21%, signal=40%		KEGG_CELL_CYCLE	112	-0.4183	-1.97459	0	0.00676916	0.039	6035	tags=53%, list=29%, signal=74%
KEGG_HEDGEHOG_SIGNALING_PATHWAY	54	0.426131	1.59208	0.00735294	0.0752896	0.758	6655	tags=56%, list=32%, signal=82%		KEGG_PENTOSE_AND_GLUCURONATE_INTERCONVERSIONS	16	-0.631705	-1.91778	0	0.00805	0.063	2846	tags=44%, list=14%, signal=51%
KEGG_FOCAL_ADHESION	188	0.353587	1.58056	0.00117647	0.0775323	0.787	5326	tags=35%, list=26%, signal=47%		KEGG_BIOSYNTHESIS_OF_UNSATURATED_FATTY_ACIDS	22	-0.570975	-1.92183	0	0.00842874	0.061	924	tags=23%, list=4%, signal=24%
KEGG_HEMATOPOIETIC_CELL_LINEAGE	80	0.408733	1.594	0.00539811	0.0803448	0.753	5886	tags=45%, list=28%, signal=63%		KEGG_PYRIMIDINE_METABOLISM	87	-0.416761	-1.92309	0	0.00882345	0.059	4841	tags=32%, list=23%, signal=42%
KEGG_RENIN_ANGIOTENSIN_SYSTEM	17	0.555397	1.55202	0.021875	0.0887403	0.869	7493	tags=71%, list=36%, signal=111%		KEGG_BASE_EXCISION_REPAIR	31	-0.505194	-1.89099	0.00537634	0.00883094	0.074	5290	tags=45%, list=26%, signal=61%
KEGG_VASCULAR_SMOOTH_MUSCLE_CONTRACTION	109	0.377896	1.55849	0.00409277	0.0888357	0.853	5771	tags=40%, list=28%, signal=56%		KEGG_VALINE_LEUCINE_AND_ISOLEUCINE_DEGRADATION	41	-0.458755	-1.81298	0.00309598	0.0152952	0.137	4736	tags=41%, list=23%, signal=54%
KEGG_GAP_JUNCTION	81	0.387103	1.53628	0.00672948	0.0951673	0.895	5217	tags=35%, list=25%, signal=46%		KEGG_BASAL_TRANSCRIPTION_FACTORS	30	-0.494427	-1.76053	0.00619195	0.0234548	0.212	5692	tags=67%, list=28%, signal=92%
KEGG_ARRHYTHMOGENIC_RIGHT_VENTRICULAR_CARDIOMYOPATHY_ARVC	71	0.386152	1.516	0.0168776	0.106376	0.937	4816	tags=44%, list=23%, signal=57%		KEGG_MISMATCH_REPAIR	20	-0.540761	-1.73806	0.011236	0.0258886	0.246	6230	tags=60%, list=30%, signal=86%
KEGG_BASAL_CELL_CARCINOMA	54	0.405701	1.50654	0.0193638	0.109244	0.954	6414	tags=59%, list=31%, signal=86%		KEGG_PROPANOATE_METABOLISM	31	-0.452663	-1.64157	0.00925926	0.0530861	0.471	6122	tags=55%, list=30%, signal=78%
KEGG_LONG_TERM_DEPRESSION	64	0.385366	1.47997	0.0151724	0.130635	0.979	5192	tags=39%, list=25%, signal=52%		KEGG_CIRCADIAN_RHYTHM_MAMMAL	10	-0.615026	-1.61667	0.0380711	0.0602245	0.536	704	tags=30%, list=3%, signal=31%
KEGG_MATURITY_ONSET_DIABETES_OF_THE_YOUNG	24	0.474389	1.46897	0.0533537	0.136395	0.988	5999	tags=75%, list=29%, signal=105%		KEGG_ONE_CARBON_POOL_BY_FOLATE	16	-0.519216	-1.60693	0.0210526	0.0627678	0.569	5571	tags=69%, list=27%, signal=94%
KEGG_BLADDER_CANCER	38	0.410657	1.4157	0.0667678	0.197115	0.999	2650	tags=21%, list=13%, signal=24%		KEGG_STEROID_BIOSYNTHESIS	16	-0.522346	-1.55264	0.0349462	0.0857453	0.699	4970	tags=50%, list=24%, signal=66%
KEGG_MELANOMA	64	0.369398	1.40797	0.0416667	0.199514	1	6596	tags=41%, list=32%, signal=59%		KEGG_CYTOSOLIC_DNA_SENSING_PATHWAY	44	-0.38223	-1.54242	0.00952381	0.0887161	0.721	4635	tags=41%, list=22%, signal=53%
KEGG_TYPE_I_DIABETES_MELLITUS	34	0.415683	1.38595	0.0778443	0.224395	1	3873	tags=24%, list=19%, signal=29%		KEGG_SYSTEMIC_LUPUS_ERYTHEMATOSUS	108	-0.334732	-1.5284	0	0.0930034	0.745	3955	tags=37%, list=19%, signal=46%
										KEGG_ASCORBATE_AND_ALDARATE_METABOLISM	13	-0.523404	-1.51827	0.0514139	0.0959233	0.774	6426	tags=69%, list=31%, signal=100%
										KEGG_SELENOAMINO_ACID_METABOLISM	23	-0.448876	-1.48287	0.0421053	0.114901	0.846	4111	tags=35%, list=20%, signal=43%
										KEGG_DRUG_METABOLISM_OTHER_ENZYMES	35	-0.393312	-1.46091	0.0352941	0.127523	0.889	1185	tags=17%, list=6%, signal=18%
										KEGG_TOLL_LIKE_RECEPTOR_SIGNALING_PATHWAY	88	-0.314542	-1.4293	0.0102041	0.144867	0.925	4054	tags=31%, list=20%, signal=38%
										KEGG_RNA_POLYMERASE	23	-0.432747	-1.42938	0.0871935	0.149984	0.925	6631	tags=48%, list=32%, signal=70%
										KEGG_AMINO_SUGAR_AND_NUCLEOTIDE_SUGAR_METABOLISM	43	-0.369448	-1.40568	0.0551724	0.160626	0.952	6576	tags=53%, list=32%, signal=78%
										KEGG_APOPTOSIS	82	-0.310708	-1.39429	0.0227273	0.166273	0.961	4907	tags=34%, list=24%, signal=45%
										KEGG_LYSINE_DEGRADATION	42	-0.350889	-1.38803	0.0643275	0.167715	0.967	6320	tags=52%, list=31%, signal=75%
										KEGG_FATTY_ACID_METABOLISM	38	-0.355036	-1.35656	0.0534125	0.199654	0.986	6383	tags=50%, list=31%, signal=72%
										KEGG_PANCREATIC_CANCER	66	-0.325241	-1.33912	0.0422535	0.214879	0.995	4951	tags=35%, list=24%, signal=46%
										KEGG_INOSITOL_PHOSPHATE_METABOLISM	52	-0.318915	-1.32348	0.0751634	0.22336	0.998	6405	tags=54%, list=31%, signal=78%
										KEGG_PROGESTERONE_MEDIATED_OOCYTE_MATURATION	74	-0.301526	-1.31287	0.0780669	0.225879	0.999	3854	tags=34%, list=19%, signal=41%
										KEGG_NON_HOMOLOGOUS_END_JOINING	12	-0.481903	-1.31616	0.133333	0.227619	0.998	6798	tags=75%, list=33%, signal=112%
										KEGG_SNARE_INTERACTIONS_IN_VESICULAR_TRANSPORT	33	-0.36399	-1.32482	0.110092	0.228595	0.998	5951	tags=48%, list=29%, signal=68%
										KEGG_MTOR_SIGNALING_PATHWAY	50	-0.319654	-1.29442	0.115385	0.23881	1	3854	tags=30%, list=19%, signal=37%
										KEGG_RIG_I_LIKE_RECEPTOR_SIGNALING_PATHWAY	63	-0.303902	-1.29817	0.0797101	0.239519	1	3626	tags=29%, list=18%, signal=35%
										KEGG_B_CELL_RECEPTOR_SIGNALING_PATHWAY	70	-0.297565	-1.28356	0.0744681	0.241909	1	7135	tags=56%, list=34%, signal=85%
										KEGG_PROTEIN_EXPORT	21	-0.387882	-1.27845	0.148045	0.243428	1	7268	tags=62%, list=35%, signal=95%
										KEGG_NICOTINATE_AND_NICOTINAMIDE_METABOLISM	23	-0.385415	-1.2867	0.144847	0.243971	1	1152	tags=13%, list=6%, signal=14%
										KEGG_OOCYTE_MEIOSIS	98	-0.27486	-1.2708	0.0725806	0.248207	1	4824	tags=39%, list=23%, signal=50%

## Sheet: twin pair ID 3
Up-regulated Twin Pair ID 3 twinA										Up-regulated Twin Pair ID 3 twinB
Gene Sets Name	Gene Sets Size	Enrichment Score	Normalized Enrichment Score	NOM p-val	FDR q-val	FWER p-val	RANK AT MAX	LEADING EDGE		Gene Sets Name	Gene Sets Size	Enrichment Score	Normalized Enrichment Score	NOM p-val	FDR q-val	FWER p-val	RANK AT MAX	LEADING EDGE
KEGG_CYTOSOLIC_DNA_SENSING_PATHWAY	44	0.595406	2.07169	0	0.00669778	0.005	1326	tags=30%, list=6%, signal=32%		KEGG_OLFACTORY_TRANSDUCTION	349	-0.371207	-1.78089	0	0.128915	0.167	3186	tags=33%, list=15%, signal=38%
KEGG_PROTEASOME	43	0.569921	1.98242	0	0.00772853	0.012	6035	tags=49%, list=29%, signal=69%		KEGG_MELANOGENESIS	94	-0.418996	-1.73275	0	0.112461	0.269	3737	tags=34%, list=18%, signal=41%
KEGG_REGULATION_OF_AUTOPHAGY	25	0.619615	1.9197	0.00200803	0.0142727	0.034	2445	tags=40%, list=12%, signal=45%		KEGG_NEUROACTIVE_LIGAND_RECEPTOR_INTERACTION	257	-0.309034	-1.45806	0	0.252934	0.959	4755	tags=32%, list=23%, signal=41%
KEGG_SPLICEOSOME	112	0.445542	1.88447	0	0.0185599	0.058	7346	tags=55%, list=35%, signal=85%		KEGG_TASTE_TRANSDUCTION	49	-0.445559	-1.59837	0.010395	0.195147	0.667	2496	tags=24%, list=12%, signal=28%
KEGG_AMINOACYL_TRNA_BIOSYNTHESIS	39	0.530445	1.81057	0.00195312	0.026225	0.121	6650	tags=59%, list=32%, signal=87%		KEGG_MATURITY_ONSET_DIABETES_OF_THE_YOUNG	24	-0.515425	-1.59774	0.0142857	0.156251	0.667	4036	tags=46%, list=20%, signal=57%
KEGG_ALANINE_ASPARTATE_AND_GLUTAMATE_METABOLISM	31	0.545005	1.78239	0	0.0291513	0.154	3285	tags=35%, list=16%, signal=42%
KEGG_NUCLEOTIDE_EXCISION_REPAIR	38	0.526796	1.81464	0.00190476	0.0304547	0.118	7608	tags=66%, list=37%, signal=104%
KEGG_BIOSYNTHESIS_OF_UNSATURATED_FATTY_ACIDS	22	0.590412	1.7222	0.00369686	0.0432496	0.296	3770	tags=45%, list=18%, signal=56%
KEGG_RIG_I_LIKE_RECEPTOR_SIGNALING_PATHWAY	63	0.458921	1.74188	0.00194553	0.0433261	0.247	3823	tags=33%, list=18%, signal=41%
KEGG_DNA_REPLICATION	34	0.52709	1.72502	0	0.0462292	0.288	8243	tags=76%, list=40%, signal=127%
KEGG_MISMATCH_REPAIR	20	0.574342	1.66427	0.0117417	0.0683439	0.443	7583	tags=70%, list=37%, signal=110%
KEGG_PROTEIN_EXPORT	21	0.536619	1.6017	0.0207939	0.109891	0.64	6946	tags=67%, list=34%, signal=100%
KEGG_STEROID_BIOSYNTHESIS	16	0.568743	1.54005	0.0319361	0.133266	0.832	2968	tags=38%, list=14%, signal=44%
KEGG_LYSOSOME	119	0.373354	1.57097	0.00187617	0.133659	0.744	3793	tags=30%, list=18%, signal=37%
KEGG_T_CELL_RECEPTOR_SIGNALING_PATHWAY	101	0.381802	1.56086	0.00399202	0.136707	0.774	3578	tags=25%, list=17%, signal=30%
KEGG_HOMOLOGOUS_RECOMBINATION	27	0.498316	1.54297	0.0209125	0.139007	0.82	5378	tags=44%, list=26%, signal=60%
KEGG_TOLL_LIKE_RECEPTOR_SIGNALING_PATHWAY	88	0.391052	1.54981	0.00592885	0.139905	0.806	2780	tags=24%, list=13%, signal=27%
KEGG_VALINE_LEUCINE_AND_ISOLEUCINE_DEGRADATION	41	0.439152	1.52183	0.0120724	0.144705	0.88	6025	tags=54%, list=29%, signal=76%
KEGG_NITROGEN_METABOLISM	22	0.515969	1.50997	0.046875	0.149118	0.901	1556	tags=27%, list=8%, signal=29%
KEGG_ANTIGEN_PROCESSING_AND_PRESENTATION	57	0.413597	1.50184	0.014433	0.15066	0.915	7424	tags=53%, list=36%, signal=82%
KEGG_ONE_CARBON_POOL_BY_FOLATE	16	0.559088	1.49107	0.0541082	0.155588	0.931	6471	tags=56%, list=31%, signal=82%
KEGG_N_GLYCAN_BIOSYNTHESIS	40	0.43152	1.47856	0.0318725	0.16499	0.954	7373	tags=52%, list=36%, signal=81%
KEGG_TERPENOID_BACKBONE_BIOSYNTHESIS	13	0.575416	1.45751	0.0757282	0.183812	0.971	5234	tags=54%, list=25%, signal=72%
KEGG_CITRATE_CYCLE_TCA_CYCLE	29	0.452988	1.44203	0.061753	0.198887	0.981	6308	tags=52%, list=30%, signal=74%
KEGG_RNA_POLYMERASE	23	0.47459	1.41696	0.0697674	0.210095	0.994	7208	tags=57%, list=35%, signal=87%
KEGG_PROPANOATE_METABOLISM	31	0.442109	1.42059	0.0566406	0.213262	0.993	2681	tags=32%, list=13%, signal=37%
KEGG_GLYCOSAMINOGLYCAN_BIOSYNTHESIS_KERATAN_SULFATE	15	0.527819	1.42242	0.0836576	0.218789	0.992	2403	tags=33%, list=12%, signal=38%
KEGG_RENAL_CELL_CARCINOMA	64	0.381861	1.4007	0.0417423	0.226283	0.997	2363	tags=17%, list=11%, signal=19%
KEGG_INTESTINAL_IMMUNE_NETWORK_FOR_IGA_PRODUCTION	38	0.41663	1.38723	0.0621359	0.239066	0.999	2980	tags=29%, list=14%, signal=34%
KEGG_AUTOIMMUNE_THYROID_DISEASE	38	0.420289	1.37877	0.0569106	0.243025	0.999	2695	tags=21%, list=13%, signal=24%

## Sheet: twin pair ID 4
Up-regulated in Twin Pair ID 4 twinA										Up-regulated in Twin Pair ID 4 twinB
Gene Sets Name	Gene Sets Size	Enrichment Score	Normalized Enrichment Score	NOM p-val	FDR q-val	FWER p-val	RANK AT MAX	LEADING EDGE
KEGG_TASTE_TRANSDUCTION	49	0.593653	2.00321	0	0.00426387	0.007	2743	tags=35%, list=13%, signal=40%		n/a
KEGG_BASAL_TRANSCRIPTION_FACTORS	30	0.546557	1.63821	0.0102564	0.231636	0.545	4755	tags=33%, list=23%, signal=43%

## Sheet: twin pair ID 5
Up-regulated in Twin Pair ID 5 twinA										Up-regulated in Twin Pair ID 5 twinB
Gene Sets Name	Gene Sets Size	Enrichment Score	Normalized Enrichment Score	NOM p-val	FDR q-val	FWER p-val	RANK AT MAX	LEADING EDGE
KEGG_PANCREATIC_CANCER	66	0.432087	1.66923	0	0.126728	0.486	3592	tags=30%, list=17%, signal=37%		n/a
KEGG_TOLL_LIKE_RECEPTOR_SIGNALING_PATHWAY	88	0.431333	1.76583	0.00232558	0.128901	0.252	3205	tags=30%, list=15%, signal=35%
KEGG_DORSO_VENTRAL_AXIS_FORMATION	21	0.554737	1.6772	0.0191847	0.137316	0.462	3247	tags=43%, list=16%, signal=51%
KEGG_COLORECTAL_CANCER	57	0.471767	1.79872	0.00238095	0.139055	0.193	3991	tags=37%, list=19%, signal=46%
KEGG_THYROID_CANCER	26	0.535119	1.69852	0.00894855	0.140518	0.418	3056	tags=35%, list=15%, signal=41%
KEGG_APOPTOSIS	82	0.397836	1.62812	0	0.156143	0.61	2734	tags=26%, list=13%, signal=29%
KEGG_PROSTATE_CANCER	81	0.423493	1.69856	0.0021978	0.175647	0.418	3326	tags=31%, list=16%, signal=37%
KEGG_ADHERENS_JUNCTION	72	0.461859	1.84412	0	0.177646	0.13	1361	tags=22%, list=7%, signal=24%
KEGG_MATURITY_ONSET_DIABETES_OF_THE_YOUNG	24	0.492693	1.548	0.0403587	0.215899	0.836	790	tags=17%, list=4%, signal=17%
KEGG_ENDOMETRIAL_CANCER	46	0.429621	1.56932	0.00900901	0.223027	0.782	2324	tags=30%, list=11%, signal=34%
KEGG_RENAL_CELL_CARCINOMA	64	0.39695	1.55092	0.00982801	0.233908	0.827	3856	tags=33%, list=19%, signal=40%

## Sheet: twin pair ID 6
Up-regulated in Twin Pair ID 6 twinA										Up-regulated in Twin Pair ID 6 twinB
Gene Sets Name	Gene Sets Size	Enrichment Score	Normalized Enrichment Score	NOM p-val	FDR q-val	FWER p-val	RANK AT MAX	LEADING EDGE		Gene Sets Name	Gene Sets Size	Enrichment Score	Normalized Enrichment Score	NOM p-val	FDR q-val	FWER p-val	RANK AT MAX	LEADING EDGE
KEGG_RIBOSOME	78	0.448444	1.7685	0	0.0929698	0.199	8449	tags=65%, list=41%, signal=110%		KEGG_DNA_REPLICATION	34	-0.633452	-2.06373	0	0.00585189	0.011	4747	tags=68%, list=23%, signal=88%
										KEGG_SPLICEOSOME	112	-0.51742	-2.11692	0	0.00793992	0.005	6637	tags=59%, list=32%, signal=86%
										KEGG_CELL_CYCLE	112	-0.508248	-2.07187	0	0.00794637	0.01	6083	tags=59%, list=29%, signal=83%
										KEGG_PROTEASOME	43	-0.578204	-1.95995	0	0.0171938	0.044	6805	tags=65%, list=33%, signal=97%
										KEGG_T_CELL_RECEPTOR_SIGNALING_PATHWAY	101	-0.464072	-1.87459	0	0.0304434	0.127	2854	tags=27%, list=14%, signal=31%
										KEGG_DORSO_VENTRAL_AXIS_FORMATION	21	-0.664468	-1.90412	0.00198413	0.0309616	0.094	3355	tags=43%, list=16%, signal=51%
										KEGG_ADHERENS_JUNCTION	72	-0.493134	-1.88423	0	0.0330693	0.118	3082	tags=25%, list=15%, signal=29%
										KEGG_SELENOAMINO_ACID_METABOLISM	23	-0.607525	-1.77099	0.0178571	0.078774	0.33	3796	tags=43%, list=18%, signal=53%
										KEGG_PENTOSE_AND_GLUCURONATE_INTERCONVERSIONS	16	-0.636693	-1.73659	0.0289855	0.0939759	0.415	2588	tags=38%, list=13%, signal=43%
										KEGG_NUCLEOTIDE_EXCISION_REPAIR	38	-0.508197	-1.68651	0.0193424	0.103236	0.541	5880	tags=55%, list=28%, signal=77%
										KEGG_UBIQUITIN_MEDIATED_PROTEOLYSIS	123	-0.403632	-1.68868	0	0.110577	0.535	5631	tags=47%, list=27%, signal=64%
										KEGG_SYSTEMIC_LUPUS_ERYTHEMATOSUS	108	-0.417576	-1.7001	0.00402414	0.110841	0.503	4371	tags=40%, list=21%, signal=50%
										KEGG_ASCORBATE_AND_ALDARATE_METABOLISM	13	-0.63756	-1.64638	0.0295276	0.134898	0.678	2457	tags=46%, list=12%, signal=52%
										KEGG_SULFUR_METABOLISM	11	-0.653854	-1.62592	0.0244399	0.136965	0.735	1239	tags=27%, list=6%, signal=29%
										KEGG_SPHINGOLIPID_METABOLISM	37	-0.505444	-1.62964	0.0134875	0.142547	0.722	2900	tags=35%, list=14%, signal=41%
										KEGG_PYRIMIDINE_METABOLISM	87	-0.406979	-1.60269	0.0137255	0.156488	0.796	6356	tags=59%, list=31%, signal=84%
										KEGG_AMYOTROPHIC_LATERAL_SCLEROSIS_ALS	49	-0.443143	-1.5837	0.0216963	0.159373	0.835	2160	tags=20%, list=10%, signal=23%
										KEGG_MISMATCH_REPAIR	20	-0.538519	-1.54523	0.0366599	0.161475	0.91	5678	tags=65%, list=27%, signal=89%
										KEGG_CIRCADIAN_RHYTHM_MAMMAL	10	-0.635457	-1.53119	0.0491159	0.163008	0.924	3971	tags=50%, list=19%, signal=62%
										KEGG_ENDOCYTOSIS	167	-0.357879	-1.54722	0	0.166736	0.908	4738	tags=31%, list=23%, signal=39%
										KEGG_P53_SIGNALING_PATHWAY	66	-0.412773	-1.53349	0.00992064	0.167317	0.923	2281	tags=23%, list=11%, signal=25%
										KEGG_CHEMOKINE_SIGNALING_PATHWAY	170	-0.364239	-1.58411	0.00189394	0.168213	0.833	2392	tags=18%, list=12%, signal=20%
										KEGG_APOPTOSIS	82	-0.391402	-1.54935	0.00727273	0.172556	0.901	3335	tags=29%, list=16%, signal=35%
										KEGG_RNA_POLYMERASE	23	-0.52189	-1.55567	0.0281385	0.17338	0.889	6278	tags=65%, list=30%, signal=94%
										KEGG_TYPE_II_DIABETES_MELLITUS	43	-0.452874	-1.5579	0.0338645	0.179995	0.886	2854	tags=28%, list=14%, signal=32%
										KEGG_TRYPTOPHAN_METABOLISM	36	-0.459483	-1.49561	0.0366599	0.181335	0.964	5387	tags=53%, list=26%, signal=71%
										KEGG_COLORECTAL_CANCER	57	-0.413363	-1.50042	0.0210526	0.182014	0.957	4085	tags=30%, list=20%, signal=37%
										KEGG_PURINE_METABOLISM	147	-0.355888	-1.51053	0.0116279	0.182742	0.951	5967	tags=47%, list=29%, signal=65%
										KEGG_ACUTE_MYELOID_LEUKEMIA	52	-0.421574	-1.48897	0.041841	0.183251	0.968	3545	tags=27%, list=17%, signal=32%
										KEGG_CYTOKINE_CYTOKINE_RECEPTOR_INTERACTION	239	-0.320958	-1.47588	0.00389864	0.187741	0.981	2265	tags=16%, list=11%, signal=18%
										KEGG_INOSITOL_PHOSPHATE_METABOLISM	52	-0.423594	-1.50048	0.0218254	0.188756	0.957	4799	tags=35%, list=23%, signal=45%
										KEGG_CYTOSOLIC_DNA_SENSING_PATHWAY	44	-0.425643	-1.46946	0.0441177	0.189553	0.988	26	tags=5%, list=0%, signal=5%
										KEGG_PROPANOATE_METABOLISM	31	-0.463461	-1.47767	0.0480962	0.191347	0.979	5351	tags=58%, list=26%, signal=78%
										KEGG_FATTY_ACID_METABOLISM	38	-0.438822	-1.46033	0.0609037	0.1952	0.99	5781	tags=58%, list=28%, signal=80%
										KEGG_NATURAL_KILLER_CELL_MEDIATED_CYTOTOXICITY	108	-0.357981	-1.45321	0.00967118	0.197829	0.99	2779	tags=24%, list=13%, signal=28%
										KEGG_JAK_STAT_SIGNALING_PATHWAY	142	-0.332773	-1.42944	0.0168224	0.199297	0.995	3590	tags=23%, list=17%, signal=27%
										KEGG_PEROXISOME	70	-0.373053	-1.44529	0.0281426	0.201248	0.994	2847	tags=29%, list=14%, signal=33%
										KEGG_CELL_ADHESION_MOLECULES_CAMS	117	-0.341408	-1.4302	0.0266667	0.203369	0.995	2446	tags=21%, list=12%, signal=23%
										KEGG_HISTIDINE_METABOLISM	27	-0.458991	-1.40874	0.0782443	0.204591	0.997	2457	tags=26%, list=12%, signal=29%
										KEGG_DRUG_METABOLISM_OTHER_ENZYMES	35	-0.427438	-1.41997	0.0858896	0.205597	0.997	5508	tags=46%, list=27%, signal=62%
										KEGG_OOCYTE_MEIOSIS	98	-0.351946	-1.41067	0.0351202	0.207454	0.997	5146	tags=47%, list=25%, signal=62%
										KEGG_RNA_DEGRADATION	52	-0.405462	-1.43059	0.0727969	0.208135	0.995	6785	tags=50%, list=33%, signal=74%
										KEGG_EPITHELIAL_CELL_SIGNALING_IN_HELICOBACTER_PYLORI_INFECTION	61	-0.380264	-1.41426	0.0536398	0.208141	0.997	5388	tags=39%, list=26%, signal=53%
										KEGG_BASE_EXCISION_REPAIR	31	-0.448247	-1.39711	0.0898438	0.209786	0.997	4991	tags=45%, list=24%, signal=59%
										KEGG_PORPHYRIN_AND_CHLOROPHYLL_METABOLISM	29	-0.45132	-1.43162	0.0663984	0.212581	0.995	5508	tags=41%, list=27%, signal=56%
										KEGG_TOLL_LIKE_RECEPTOR_SIGNALING_PATHWAY	88	-0.357523	-1.39778	0.0418251	0.21362	0.997	2065	tags=15%, list=10%, signal=16%
										KEGG_FOLATE_BIOSYNTHESIS	11	-0.574335	-1.37934	0.133056	0.22954	0.999	3125	tags=36%, list=15%, signal=43%
										KEGG_TGF_BETA_SIGNALING_PATHWAY	81	-0.361857	-1.37459	0.0416667	0.231762	0.999	3363	tags=26%, list=16%, signal=31%
										KEGG_STEROID_HORMONE_BIOSYNTHESIS	42	-0.392552	-1.35013	0.088843	0.245414	0.999	1649	tags=19%, list=8%, signal=21%
										KEGG_HOMOLOGOUS_RECOMBINATION	27	-0.429054	-1.34684	0.112224	0.245657	0.999	5678	tags=56%, list=27%, signal=76%

## Sheet: twin pair ID 7
Up-regulated in Twin Pair ID 7 twinA										Up-regulated in Twin Pair ID 7 twinB
Gene Sets Name	Gene Sets Size	Enrichment Score	Normalized Enrichment Score	NOM p-val	FDR q-val	FWER p-val	RANK AT MAX	LEADING EDGE		Gene Sets Name	Gene Sets Size	Enrichment Score	Normalized Enrichment Score	NOM p-val	FDR q-val	FWER p-val	RANK AT MAX	LEADING EDGE
n/a										KEGG_OXIDATIVE_PHOSPHORYLATION	105	-0.436166	-1.81057	0	0.208203	0.18	4418	tags=39%, list=21%, signal=49%

## Sheet: twin piar ID 8
Up-regulated in Twin Pair ID 8 twinA										Up-regulated in Twin Pair ID 8 twinB
Gene Sets Name	Gene Sets Size	Enrichment Score	Normalized Enrichment Score	NOM p-val	FDR q-val	FWER p-val	RANK AT MAX	LEADING EDGE
KEGG_COMPLEMENT_AND_COAGULATION_CASCADES	65	0.420642	1.56444	0.0184502	0.1779	0.783	2071	tags=26%, list=10%, signal=29%		n/a
KEGG_ASCORBATE_AND_ALDARATE_METABOLISM	13	0.622685	1.5496	0.0303605	0.186184	0.83	730	tags=31%, list=4%, signal=32%
KEGG_STARCH_AND_SUCROSE_METABOLISM	34	0.478922	1.56519	0.0185529	0.196778	0.782	2210	tags=24%, list=11%, signal=26%
KEGG_STEROID_BIOSYNTHESIS	16	0.620979	1.67989	0.016791	0.202583	0.407	5063	tags=56%, list=24%, signal=74%
KEGG_DNA_REPLICATION	34	0.47472	1.52553	0.0228471	0.210529	0.901	7802	tags=65%, list=38%, signal=104%
KEGG_METABOLISM_OF_XENOBIOTICS_BY_CYTOCHROME_P450	54	0.432544	1.56542	0.00754717	0.220762	0.782	2790	tags=39%, list=13%, signal=45%
KEGG_PRIMARY_BILE_ACID_BIOSYNTHESIS	16	0.605331	1.63958	0.0134875	0.230103	0.541	2443	tags=38%, list=12%, signal=42%
KEGG_DRUG_METABOLISM_CYTOCHROME_P450	53	0.441744	1.57611	0.00763359	0.233103	0.757	2790	tags=40%, list=13%, signal=46%
KEGG_PENTOSE_AND_GLUCURONATE_INTERCONVERSIONS	16	0.631621	1.70369	0.00996016	0.240467	0.329	1222	tags=31%, list=6%, signal=33%

## Sheet: twin pair ID 9
Up-regulated in Twin Pair ID 9 twinA										Up-regulated in Twin Pair ID 9 twinB
Gene Sets Name	Gene Sets Size	Enrichment Score	Normalized Enrichment Score	NOM p-val	FDR q-val	FWER p-val	RANK AT MAX	LEADING EDGE		Gene Sets Name	Gene Sets Size	Enrichment Score	Normalized Enrichment Score	NOM p-val	FDR q-val	FWER p-val	RANK AT MAX	LEADING EDGE
KEGG_DNA_REPLICATION	34	0.730383	2.44753	0	0	0	3107	tags=76%, list=15%, signal=90%		KEGG_DILATED_CARDIOMYOPATHY	86	-0.473809	-1.86199	0	0.0576823	0.143	3216	tags=30%, list=16%, signal=36%
KEGG_SPLICEOSOME	112	0.54375	2.26817	0	0	0	6745	tags=68%, list=33%, signal=100%		KEGG_PRIMARY_BILE_ACID_BIOSYNTHESIS	16	-0.712651	-1.92773	0.00212314	0.0845726	0.075	1769	tags=31%, list=9%, signal=34%
KEGG_AMINOACYL_TRNA_BIOSYNTHESIS	39	0.633728	2.13202	0	0.000992829	0.003	5376	tags=72%, list=26%, signal=97%		KEGG_TASTE_TRANSDUCTION	49	-0.492454	-1.71585	0.00784314	0.130082	0.517	4025	tags=35%, list=19%, signal=43%
KEGG_GLYOXYLATE_AND_DICARBOXYLATE_METABOLISM	14	0.766814	1.99566	0.00194932	0.0033532	0.028	2771	tags=71%, list=13%, signal=82%		KEGG_RIBOFLAVIN_METABOLISM	16	-0.658025	-1.75536	0.01417	0.135505	0.394	664	tags=13%, list=3%, signal=13%
KEGG_GLYCINE_SERINE_AND_THREONINE_METABOLISM	29	0.625943	1.9958	0	0.00383222	0.028	811	tags=31%, list=4%, signal=32%		KEGG_CHEMOKINE_SIGNALING_PATHWAY	170	-0.396618	-1.72323	0	0.146329	0.488	2588	tags=23%, list=13%, signal=26%
KEGG_PEROXISOME	70	0.513539	2.00126	0	0.00415557	0.026	3936	tags=39%, list=19%, signal=47%		KEGG_HYPERTROPHIC_CARDIOMYOPATHY_HCM	80	-0.406494	-1.58272	0.00582524	0.21771	0.841	4096	tags=29%, list=20%, signal=36%
KEGG_RNA_DEGRADATION	52	0.535276	1.94164	0	0.0047522	0.051	5104	tags=50%, list=25%, signal=66%		KEGG_ECM_RECEPTOR_INTERACTION	78	-0.410503	-1.60199	0.00396825	0.234975	0.797	4887	tags=40%, list=24%, signal=52%
KEGG_HOMOLOGOUS_RECOMBINATION	27	0.612187	1.94724	0	0.00479161	0.046	3583	tags=59%, list=17%, signal=72%		KEGG_GLYCOSPHINGOLIPID_BIOSYNTHESIS_GANGLIO_SERIES	13	-0.615387	-1.58424	0.0402414	0.238137	0.834	3149	tags=54%, list=15%, signal=63%
KEGG_BASE_EXCISION_REPAIR	31	0.615001	2.00128	0.00199601	0.00498668	0.026	3110	tags=52%, list=15%, signal=61%
KEGG_CELL_CYCLE	112	0.463568	1.93115	0	0.00506771	0.06	5833	tags=56%, list=28%, signal=78%
KEGG_RNA_POLYMERASE	23	0.658449	2.00395	0.00193798	0.00623336	0.026	5838	tags=83%, list=28%, signal=115%
KEGG_MISMATCH_REPAIR	20	0.646251	1.8687	0	0.0088414	0.11	2943	tags=60%, list=14%, signal=70%
KEGG_PYRIMIDINE_METABOLISM	87	0.454692	1.82507	0	0.0122494	0.16	3180	tags=41%, list=15%, signal=49%
KEGG_NUCLEOTIDE_EXCISION_REPAIR	38	0.510613	1.76687	0.00404858	0.0201004	0.256	6180	tags=63%, list=30%, signal=90%
KEGG_PORPHYRIN_AND_CHLOROPHYLL_METABOLISM	29	0.532467	1.7211	0.00590551	0.0235225	0.369	6652	tags=72%, list=32%, signal=107%
KEGG_PROTEASOME	43	0.493959	1.73948	0.00606061	0.0236414	0.316	8319	tags=79%, list=40%, signal=132%
KEGG_ONE_CARBON_POOL_BY_FOLATE	16	0.626935	1.73399	0.008	0.023703	0.334	5924	tags=75%, list=29%, signal=105%
KEGG_PURINE_METABOLISM	147	0.399886	1.72639	0	0.0237304	0.354	3317	tags=35%, list=16%, signal=42%
KEGG_PENTOSE_PHOSPHATE_PATHWAY	26	0.543264	1.69258	0.00970874	0.0289343	0.453	4476	tags=58%, list=22%, signal=74%
KEGG_OXIDATIVE_PHOSPHORYLATION	105	0.408553	1.68524	0.0043956	0.0295534	0.476	5904	tags=44%, list=29%, signal=61%
KEGG_HUNTINGTONS_DISEASE	159	0.360227	1.58122	0.0021692	0.0654717	0.779	5781	tags=45%, list=28%, signal=61%
KEGG_CYSTEINE_AND_METHIONINE_METABOLISM	31	0.490758	1.55447	0.0238095	0.0707285	0.844	4011	tags=45%, list=19%, signal=56%
KEGG_FRUCTOSE_AND_MANNOSE_METABOLISM	33	0.469563	1.55951	0.0140845	0.070866	0.832	3457	tags=36%, list=17%, signal=44%
KEGG_VALINE_LEUCINE_AND_ISOLEUCINE_BIOSYNTHESIS	11	0.632482	1.56247	0.0542169	0.0722713	0.822	4300	tags=82%, list=21%, signal=103%
KEGG_AMINO_SUGAR_AND_NUCLEOTIDE_SUGAR_METABOLISM	43	0.434333	1.5069	0.0243902	0.0935627	0.929	3499	tags=35%, list=17%, signal=42%
KEGG_NON_HOMOLOGOUS_END_JOINING	12	0.578067	1.47616	0.0606061	0.112397	0.966	8737	tags=100%, list=42%, signal=173%
KEGG_GALACTOSE_METABOLISM	25	0.460947	1.44307	0.0703625	0.129489	0.989	3516	tags=40%, list=17%, signal=48%
KEGG_RIBOSOME	78	0.367715	1.44806	0.0228216	0.129771	0.982	7859	tags=46%, list=38%, signal=74%
KEGG_STEROID_BIOSYNTHESIS	16	0.518893	1.42806	0.0803922	0.137004	0.994	2459	tags=38%, list=12%, signal=43%
KEGG_BIOSYNTHESIS_OF_UNSATURATED_FATTY_ACIDS	22	0.465788	1.40052	0.0793651	0.157283	0.999	3917	tags=41%, list=19%, signal=50%
KEGG_PARKINSONS_DISEASE	102	0.331215	1.38009	0.049676	0.167918	1	5757	tags=46%, list=28%, signal=64%
KEGG_GLYCOSYLPHOSPHATIDYLINOSITOL_GPI_ANCHOR_BIOSYNTHESIS	23	0.455365	1.38076	0.0891473	0.172685	1	6155	tags=39%, list=30%, signal=56%
KEGG_ALANINE_ASPARTATE_AND_GLUTAMATE_METABOLISM	31	0.410926	1.33782	0.104046	0.207988	1	4029	tags=39%, list=19%, signal=48%

## Sheet: twin pair ID 10
Up-regulated in Twin Pair ID 10 twinA										Up-regulated in Twin Pair ID 10 twinB
Gene Sets Name	Gene Sets Size	Enrichment Score	Normalized Enrichment Score	NOM p-val	FDR q-val	FWER p-val	RANK AT MAX	LEADING EDGE
KEGG_RIBOSOME	78	0.686729	2.7382	0	0	0	4683	tags=65%, list=23%, signal=84%		n/a
KEGG_LYSOSOME	119	0.468423	1.99886	0	0.00725021	0.017	4394	tags=39%, list=21%, signal=50%
KEGG_CITRATE_CYCLE_TCA_CYCLE	29	0.620862	2.01121	0.00191571	0.0102465	0.016	3517	tags=52%, list=17%, signal=62%
KEGG_VALINE_LEUCINE_AND_ISOLEUCINE_DEGRADATION	41	0.529588	1.84741	0.00383142	0.0146285	0.109	4844	tags=46%, list=23%, signal=60%
KEGG_NICOTINATE_AND_NICOTINAMIDE_METABOLISM	23	0.601512	1.85191	0	0.0156849	0.107	1669	tags=35%, list=8%, signal=38%
KEGG_LEISHMANIA_INFECTION	58	0.496802	1.89294	0.00194932	0.0159057	0.073	4705	tags=48%, list=23%, signal=62%
KEGG_OXIDATIVE_PHOSPHORYLATION	105	0.442081	1.85588	0	0.0171645	0.104	5004	tags=47%, list=24%, signal=61%
KEGG_ALZHEIMERS_DISEASE	146	0.428209	1.90426	0	0.0175495	0.068	4485	tags=39%, list=22%, signal=49%
KEGG_INTESTINAL_IMMUNE_NETWORK_FOR_IGA_PRODUCTION	38	0.553921	1.9203	0	0.0175505	0.054	3331	tags=42%, list=16%, signal=50%
KEGG_PARKINSONS_DISEASE	102	0.430723	1.80211	0	0.0185674	0.157	4467	tags=40%, list=22%, signal=51%
KEGG_ALLOGRAFT_REJECTION	29	0.575766	1.86341	0.00189036	0.0187391	0.099	1905	tags=41%, list=9%, signal=46%
KEGG_GLYCOSPHINGOLIPID_BIOSYNTHESIS_GLOBO_SERIES	13	0.683561	1.81047	0.00922509	0.0187509	0.146	4849	tags=62%, list=23%, signal=80%
KEGG_ANTIGEN_PROCESSING_AND_PRESENTATION	57	0.478008	1.78273	0.00198807	0.019767	0.192	4936	tags=49%, list=24%, signal=64%
KEGG_OTHER_GLYCAN_DEGRADATION	16	0.645836	1.78397	0.00809717	0.0209178	0.189	1158	tags=38%, list=6%, signal=40%
KEGG_GLYCOSAMINOGLYCAN_DEGRADATION	19	0.614387	1.75633	0.00392927	0.0250311	0.252	5022	tags=58%, list=24%, signal=76%
KEGG_GRAFT_VERSUS_HOST_DISEASE	27	0.530294	1.71147	0.00192678	0.0349817	0.343	1905	tags=37%, list=9%, signal=41%
KEGG_HUNTINGTONS_DISEASE	159	0.377859	1.68476	0	0.0429774	0.425	6315	tags=47%, list=31%, signal=66%
KEGG_AUTOIMMUNE_THYROID_DISEASE	38	0.481468	1.65667	0.00809717	0.0530615	0.507	1905	tags=32%, list=9%, signal=35%
KEGG_GLYCOSAMINOGLYCAN_BIOSYNTHESIS_KERATAN_SULFATE	15	0.592755	1.63592	0.020284	0.0557002	0.568	4255	tags=53%, list=21%, signal=67%
KEGG_SULFUR_METABOLISM	11	0.658095	1.64021	0.023622	0.0564917	0.551	4874	tags=64%, list=24%, signal=83%
KEGG_LIMONENE_AND_PINENE_DEGRADATION	9	0.658327	1.55632	0.0359281	0.102747	0.806	3550	tags=44%, list=17%, signal=54%
KEGG_B_CELL_RECEPTOR_SIGNALING_PATHWAY	70	0.390445	1.54738	0.00584795	0.105357	0.831	4485	tags=44%, list=22%, signal=56%
KEGG_FATTY_ACID_METABOLISM	38	0.434304	1.50546	0.0296296	0.131581	0.906	6050	tags=50%, list=29%, signal=71%
KEGG_PROTEASOME	43	0.422406	1.50708	0.0253906	0.135786	0.905	6144	tags=56%, list=30%, signal=79%
KEGG_BETA_ALANINE_METABOLISM	22	0.481078	1.47161	0.0458167	0.161672	0.953	4774	tags=45%, list=23%, signal=59%
KEGG_TRYPTOPHAN_METABOLISM	36	0.432826	1.46089	0.0479167	0.167427	0.963	3550	tags=33%, list=17%, signal=40%
KEGG_PEROXISOME	70	0.371942	1.45101	0.0242537	0.171538	0.969	3555	tags=29%, list=17%, signal=34%
KEGG_VIRAL_MYOCARDITIS	62	0.382278	1.44479	0.0387597	0.171613	0.973	2751	tags=24%, list=13%, signal=28%
KEGG_VALINE_LEUCINE_AND_ISOLEUCINE_BIOSYNTHESIS	11	0.572426	1.42365	0.0958084	0.186236	0.987	4719	tags=55%, list=23%, signal=71%
KEGG_PROPANOATE_METABOLISM	31	0.433075	1.42828	0.0458015	0.186492	0.984	3550	tags=35%, list=17%, signal=43%
KEGG_TYPE_I_DIABETES_MELLITUS	34	0.419092	1.41217	0.0612648	0.196292	0.991	3673	tags=44%, list=18%, signal=54%
KEGG_CARDIAC_MUSCLE_CONTRACTION	67	0.35515	1.40118	0.0348837	0.20483	0.993	1549	tags=16%, list=7%, signal=18%
KEGG_BUTANOATE_METABOLISM	30	0.427014	1.38496	0.0784671	0.221587	0.994	4150	tags=43%, list=20%, signal=54%
KEGG_DNA_REPLICATION	34	0.401715	1.35321	0.077551	0.242184	0.999	7223	tags=65%, list=35%, signal=99%
KEGG_LYSINE_DEGRADATION	42	0.39124	1.3602	0.0664137	0.24579	0.996	3550	tags=33%, list=17%, signal=40%
KEGG_GLYCOSPHINGOLIPID_BIOSYNTHESIS_GANGLIO_SERIES	13	0.517938	1.36308	0.107807	0.247776	0.996	4849	tags=54%, list=23%, signal=70%
KEGG_GALACTOSE_METABOLISM	25	0.429923	1.35321	0.0845361	0.248911	0.999	3710	tags=28%, list=18%, signal=34%

[truncated: 7 more sheets: twin piar ID 11, twin pair ID 12, twin pair ID 13, twin pair ID 14, twin pair ID 15, twin pair ID 16, twin pair ID 17]
