# Supplementary material for: Genome-Wide DNA Methylation and Gene Expression Analyses of Monozygotic Twins Discordant for Intelligence Levels
Source: PLoS One. 2012 Oct 17;7(10):e47081. doi: 10.1371/journal.pone.0047081 (PMC3474830; doi:10.1371/journal.pone.0047081)
Supplement: Dataset S5 — Pair-wise GSEA results using GO database. Gene sets with a FDR q-value<0.25 were included. n/a indicates no gene set matched the FDR cutoff value. (XLS) [file pone.0047081.s005.xls]

## Sheet: twin pair ID 1
Up-regulated in Twin Pair ID 1 twinA										Up-regulated in Twin Pair ID 1 twinB
Gene Sets Name	Gene Sets Size	Enrichment Score	Normalized Enrichment Score	NOM p-val	FDR q-val	FWER p-val	RANK AT MAX	LEADING EDGE		Gene Sets Name	Gene Sets Size	Enrichment Score	Normalized Enrichment Score	NOM p-val	FDR q-val	FWER p-val	RANK AT MAX	LEADING EDGE
MITOCHONDRION	298	0.466324	2.40708	0	0	0	5174	tags=47%, list=25%, signal=62%		RHODOPSIN_LIKE_RECEPTOR_ACTIVITY	130	-0.513386	-2.30952	0	0	0	4392	tags=47%, list=21%, signal=59%
RNA_PROCESSING	144	0.48461	2.2998	0	0	0	6348	tags=55%, list=31%, signal=79%		G_PROTEIN_COUPLED_RECEPTOR_ACTIVITY	182	-0.486132	-2.27723	0	0.000455584	0.001	4392	tags=43%, list=21%, signal=55%
RIBONUCLEOPROTEIN_COMPLEX	117	0.502013	2.26605	0	0	0	6619	tags=57%, list=32%, signal=84%		TRANSMEMBRANE_RECEPTOR_ACTIVITY	390	-0.431925	-2.20285	0	0.00121996	0.004	4548	tags=41%, list=22%, signal=51%
MITOCHONDRIAL_PART	124	0.486401	2.23168	0	0	0	5174	tags=47%, list=25%, signal=62%		RECEPTOR_ACTIVITY	537	-0.410154	-2.15554	0	0.00298742	0.013	5520	tags=45%, list=27%, signal=60%
NUCLEOLUS	105	0.497466	2.22409	0	0.000658913	0.003	4812	tags=45%, list=23%, signal=58%		NEUROTRANSMITTER_BINDING	50	-0.557295	-2.14332	0	0.00369681	0.02	4371	tags=48%, list=21%, signal=61%
RNA_SPLICING	76	0.517318	2.15379	0	0.00254637	0.014	6348	tags=54%, list=31%, signal=78%		AMINE_RECEPTOR_ACTIVITY	34	-0.597759	-2.10911	0	0.0039583	0.03	4392	tags=44%, list=21%, signal=56%
MITOCHONDRIAL_MEMBRANE	77	0.494563	2.09629	0	0.00544114	0.038	5024	tags=47%, list=24%, signal=62%		G_PROTEIN_COUPLED_RECEPTOR_PROTEIN_SIGNALING_PATHWAY	308	-0.414811	-2.07496	0	0.00429816	0.05	5557	tags=46%, list=27%, signal=62%
TRANSLATION_REGULATOR_ACTIVITY	38	0.574371	2.08131	0	0.00617859	0.048	7190	tags=68%, list=35%, signal=105%		G_PROTEIN_SIGNALING__COUPLED_TO_CYCLIC_NUCLEOTIDE_SECOND_MESSENGER	94	-0.501481	-2.11297	0	0.0043077	0.028	6340	tags=56%, list=31%, signal=81%
MITOCHONDRIAL_MEMBRANE_PART	45	0.560297	2.0977	0	0.00621845	0.038	5024	tags=51%, list=24%, signal=67%		CYCLIC_NUCLEOTIDE_MEDIATED_SIGNALING	96	-0.49406	-2.08348	0	0.00462912	0.045	6340	tags=55%, list=31%, signal=79%
ORGANELLE_INNER_MEMBRANE	67	0.495405	2.02478	0	0.0074506	0.102	5024	tags=46%, list=24%, signal=61%		SECOND_MESSENGER_MEDIATED_SIGNALING	137	-0.46728	-2.07539	0	0.00463325	0.049	5335	tags=48%, list=26%, signal=64%
ORGANELLE_ENVELOPE	150	0.435595	2.02697	0	0.00787441	0.102	5720	tags=42%, list=28%, signal=58%		CELL_CELL_SIGNALING	380	-0.409794	-2.08348	0	0.00520776	0.045	4678	tags=39%, list=23%, signal=50%
RIBONUCLEOPROTEIN_COMPLEX_BIOGENESIS_AND_ASSEMBLY	72	0.498402	2.0574	0	0.00795114	0.069	6683	tags=53%, list=32%, signal=78%		NEUROTRANSMITTER_RECEPTOR_ACTIVITY	47	-0.547784	-2.04196	0	0.00688784	0.087	6702	tags=66%, list=32%, signal=97%
COENZYME_BIOSYNTHETIC_PROCESS	10	0.799226	2.00389	0	0.00814473	0.138	2228	tags=60%, list=11%, signal=67%		HORMONE_ACTIVITY	41	-0.559973	-2.03137	0.00200401	0.00750384	0.101	5044	tags=59%, list=24%, signal=77%
ORGANELLE_MEMBRANE	271	0.402765	2.03623	0	0.00817638	0.091	5057	tags=38%, list=24%, signal=50%		SERINE_TYPE_ENDOPEPTIDASE_ACTIVITY	35	-0.573937	-2.00893	0	0.0102084	0.145	5805	tags=69%, list=28%, signal=95%
GOLGI_VESICLE_TRANSPORT	46	0.535367	2.03255	0	0.0082078	0.099	5767	tags=61%, list=28%, signal=84%		G_PROTEIN_SIGNALING__COUPLED_TO_IP3_SECOND_MESSENGER__PHOSPHOLIPASE_C_ACTIVATING	37	-0.566437	-1.97657	0.00189036	0.0143538	0.212	3667	tags=49%, list=18%, signal=59%
MITOCHONDRIAL_ENVELOPE	85	0.468982	2.00575	0	0.00838966	0.136	5024	tags=42%, list=24%, signal=56%		GENERATION_OF_A_SIGNAL_INVOLVED_IN_CELL_CELL_SIGNALING	27	-0.587173	-1.94442	0.00190114	0.0175081	0.309	4523	tags=59%, list=22%, signal=76%
PROTEASOME_COMPLEX	23	0.647532	2.0412	0	0.00841036	0.086	4664	tags=65%, list=23%, signal=84%		CELL_SURFACE_RECEPTOR_LINKED_SIGNAL_TRANSDUCTION_GO_0007166	585	-0.369692	-1.94688	0	0.0179233	0.302	4649	tags=35%, list=22%, signal=44%
TRANSLATION_FACTOR_ACTIVITY__NUCLEIC_ACID_BINDING	36	0.573688	2.0087	0	0.00843721	0.132	7190	tags=69%, list=35%, signal=106%		SYNAPTIC_TRANSMISSION	165	-0.420901	-1.95144	0	0.0179411	0.286	5474	tags=45%, list=26%, signal=61%
ENVELOPE	150	0.435595	2.01501	0	0.0084732	0.119	5720	tags=42%, list=28%, signal=58%		VOLTAGE_GATED_CALCIUM_CHANNEL_ACTIVITY	18	-0.666639	-1.95298	0	0.0187729	0.282	3883	tags=44%, list=19%, signal=55%
MITOCHONDRIAL_INNER_MEMBRANE	60	0.504386	2.01064	0	0.00865818	0.128	5024	tags=48%, list=24%, signal=64%		PEPTIDE_RECEPTOR_ACTIVITY	50	-0.507667	-1.91522	0	0.0197137	0.411	4371	tags=50%, list=21%, signal=63%
RIBOSOME	33	0.562793	1.99685	0.00442478	0.00866444	0.151	6546	tags=67%, list=32%, signal=97%		PROTEINACEOUS_EXTRACELLULAR_MATRIX	93	-0.454124	-1.9277	0	0.0198532	0.366	5872	tags=53%, list=28%, signal=73%
STRUCTURAL_CONSTITUENT_OF_RIBOSOME	72	0.485401	1.99282	0	0.00894256	0.163	7762	tags=61%, list=38%, signal=97%		GATED_CHANNEL_ACTIVITY	119	-0.439723	-1.93089	0	0.0201021	0.357	5079	tags=48%, list=25%, signal=63%
DNA_REPLICATION_INITIATION	14	0.721482	2.04165	0	0.00907873	0.085	3232	tags=57%, list=16%, signal=68%		G_PROTEIN_SIGNALING__ADENYLATE_CYCLASE_ACTIVATING_PATHWAY	24	-0.601964	-1.91586	0.00190114	0.0204197	0.411	6112	tags=58%, list=30%, signal=83%
MITOCHONDRIAL_LUMEN	40	0.539006	1.97723	0	0.0107298	0.202	5174	tags=58%, list=25%, signal=77%		INTEGRAL_TO_PLASMA_MEMBRANE	891	-0.351007	-1.91657	0	0.0210729	0.409	4488	tags=35%, list=22%, signal=42%
RESPONSE_TO_OXIDATIVE_STRESS	43	0.533475	1.96851	0	0.011783	0.225	1902	tags=30%, list=9%, signal=33%		PLASMA_MEMBRANE_PART	1060	-0.346384	-1.90592	0	0.0211937	0.455	5557	tags=41%, list=27%, signal=53%
MITOCHONDRIAL_MATRIX	40	0.539006	1.95927	0.0021692	0.0126246	0.241	5174	tags=58%, list=25%, signal=77%		INTRINSIC_TO_PLASMA_MEMBRANE	905	-0.348508	-1.89969	0	0.0216432	0.477	4488	tags=34%, list=22%, signal=42%
CELL_CYCLE_CHECKPOINT_GO_0000075	43	0.515763	1.95494	0	0.0128405	0.254	7315	tags=67%, list=35%, signal=104%		PHOSPHOINOSITIDE_MEDIATED_SIGNALING	40	-0.530532	-1.91752	0	0.021736	0.406	3667	tags=45%, list=18%, signal=55%
DNA_DEPENDENT_DNA_REPLICATION	51	0.500318	1.94452	0.00225734	0.0140541	0.288	3864	tags=47%, list=19%, signal=58%		TRANSMEMBRANE_RECEPTOR_PROTEIN_TYROSINE_KINASE_ACTIVITY	42	-0.519414	-1.89235	0	0.0226964	0.504	4533	tags=55%, list=22%, signal=70%
MRNA_PROCESSING_GO_0006397	66	0.474168	1.94078	0	0.0140956	0.298	5745	tags=47%, list=28%, signal=65%		SUBSTRATE_SPECIFIC_CHANNEL_ACTIVITY	149	-0.410547	-1.88627	0	0.0239828	0.533	5198	tags=46%, list=25%, signal=61%
SPLICEOSOME	40	0.529335	1.93149	0	0.0141676	0.334	6356	tags=58%, list=31%, signal=83%		PHOSPHORUS_OXYGEN_LYASE_ACTIVITY	10	-0.748964	-1.87259	0.00194932	0.0256388	0.596	3966	tags=50%, list=19%, signal=62%
NUCLEAR_PART	503	0.359818	1.92885	0	0.0142272	0.347	7272	tags=50%, list=35%, signal=76%		EXTRACELLULAR_REGION_PART	308	-0.372471	-1.86538	0	0.0257006	0.639	5595	tags=43%, list=27%, signal=58%
INTRINSIC_TO_ORGANELLE_MEMBRANE	48	0.501169	1.93181	0	0.0145772	0.333	3807	tags=42%, list=18%, signal=51%		G_PROTEIN_SIGNALING__COUPLED_TO_CAMP_NUCLEOTIDE_SECOND_MESSENGER	61	-0.472392	-1.85561	0	0.0258105	0.682	6232	tags=51%, list=30%, signal=73%
NUCLEAR_MEMBRANE_PART	38	0.525726	1.92384	0	0.0148354	0.367	5687	tags=42%, list=27%, signal=58%		SYSTEM_DEVELOPMENT	804	-0.346198	-1.86702	0	0.0260175	0.631	5886	tags=42%, list=28%, signal=56%
CHROMOSOME__PERICENTRIC_REGION	29	0.574913	1.93258	0	0.0149043	0.329	5208	tags=55%, list=25%, signal=74%		PROTEIN_TYROSINE_KINASE_ACTIVITY	61	-0.477836	-1.874	0.00364299	0.026021	0.59	4533	tags=49%, list=22%, signal=63%
NUCLEOTIDYLTRANSFERASE_ACTIVITY	42	0.526425	1.9348	0	0.014968	0.321	4848	tags=52%, list=23%, signal=68%		TRANSMEMBRANE_RECEPTOR_PROTEIN_KINASE_ACTIVITY	50	-0.494159	-1.86845	0.00184162	0.0263261	0.622	3925	tags=48%, list=19%, signal=59%
SMALL_NUCLEAR_RIBONUCLEOPROTEIN_COMPLEX	19	0.636268	1.91807	0.00215517	0.0157701	0.396	3690	tags=53%, list=18%, signal=64%		SYSTEM_PROCESS	531	-0.352908	-1.85575	0	0.0264487	0.681	4371	tags=33%, list=21%, signal=41%
DNA_METABOLIC_PROCESS	232	0.38357	1.90416	0	0.0168023	0.448	4739	tags=37%, list=23%, signal=47%		INOSITOL_OR_PHOSPHATIDYLINOSITOL_PHOSPHODIESTERASE_ACTIVITY	13	-0.70546	-1.87411	0.00557621	0.0268884	0.59	5328	tags=69%, list=26%, signal=93%
ER_TO_GOLGI_VESICLE_MEDIATED_TRANSPORT	17	0.652089	1.91047	0.0021097	0.0168108	0.423	5658	tags=71%, list=27%, signal=97%		PHAGOCYTOSIS	15	-0.665801	-1.8565	0.00383142	0.0269501	0.678	3632	tags=47%, list=18%, signal=57%
PROTEIN_FOLDING	49	0.499464	1.90456	0	0.0170929	0.445	3456	tags=41%, list=17%, signal=49%		EXTRACELLULAR_REGION	400	-0.362539	-1.85745	0	0.0273264	0.676	5926	tags=45%, list=29%, signal=62%
RNA_HELICASE_ACTIVITY	23	0.585409	1.90507	0.00200803	0.0173714	0.443	6348	tags=61%, list=31%, signal=88%		VOLTAGE_GATED_CALCIUM_CHANNEL_COMPLEX	15	-0.666261	-1.84754	0.00180832	0.0277455	0.724	3883	tags=47%, list=19%, signal=57%
DOUBLE_STRAND_BREAK_REPAIR	20	0.617818	1.89363	0	0.01858	0.485	6171	tags=65%, list=30%, signal=93%		EXTRACELLULAR_MATRIX	94	-0.435245	-1.85756	0	0.0280085	0.675	5872	tags=52%, list=28%, signal=72%
MEMBRANE_ENCLOSED_LUMEN	400	0.357131	1.8909	0	0.0187541	0.498	5981	tags=41%, list=29%, signal=56%		VOLTAGE_GATED_CHANNEL_ACTIVITY	72	-0.461091	-1.83495	0	0.03126	0.772	3972	tags=44%, list=19%, signal=55%
PROTEIN_RNA_COMPLEX_ASSEMBLY	58	0.463162	1.88544	0	0.0191857	0.524	8684	tags=67%, list=42%, signal=116%		MUSCLE_DEVELOPMENT	86	-0.436336	-1.83115	0	0.0319965	0.787	5213	tags=48%, list=25%, signal=63%
NUCLEOLAR_PART	14	0.675487	1.88739	0.00420168	0.019253	0.517	4737	tags=79%, list=23%, signal=102%		CAMP_MEDIATED_SIGNALING	62	-0.460478	-1.82854	0	0.0320687	0.795	6232	tags=50%, list=30%, signal=71%
M_PHASE	103	0.422773	1.87861	0	0.020407	0.553	7055	tags=62%, list=34%, signal=94%		ANATOMICAL_STRUCTURE_DEVELOPMENT	950	-0.332399	-1.81834	0	0.0353283	0.824	5632	tags=39%, list=27%, signal=52%
INTEGRAL_TO_ORGANELLE_MEMBRANE	46	0.492136	1.8672	0.00211864	0.0213714	0.61	3807	tags=41%, list=18%, signal=51%		CALCIUM_ION_TRANSPORT	27	-0.548941	-1.81394	0	0.0365576	0.838	7081	tags=63%, list=34%, signal=96%
DNA_REPLICATION	95	0.425441	1.86751	0	0.0217231	0.61	4386	tags=39%, list=21%, signal=49%		FEEDING_BEHAVIOR	23	-0.573204	-1.80924	0.00189394	0.0378571	0.855	4263	tags=52%, list=21%, signal=66%
ORGANELLE_LUMEN	400	0.357131	1.86974	0	0.0218385	0.605	5981	tags=41%, list=29%, signal=56%		MULTICELLULAR_ORGANISMAL_DEVELOPMENT	968	-0.330018	-1.80615	0	0.0381086	0.861	5632	tags=39%, list=27%, signal=51%
COENZYME_METABOLIC_PROCESS	36	0.535561	1.87135	0	0.0219804	0.601	4801	tags=58%, list=23%, signal=76%		ION_CHANNEL_ACTIVITY	142	-0.401972	-1.80258	0	0.0388833	0.868	5079	tags=44%, list=25%, signal=58%
COFACTOR_METABOLIC_PROCESS	50	0.488036	1.87169	0.00206612	0.0223641	0.599	4801	tags=50%, list=23%, signal=65%		NERVOUS_SYSTEM_DEVELOPMENT	355	-0.356267	-1.79442	0	0.0415938	0.894	5945	tags=43%, list=29%, signal=59%
RNA_BINDING	224	0.376116	1.85904	0	0.0230491	0.642	7244	tags=53%, list=35%, signal=81%		ORGAN_DEVELOPMENT	539	-0.339339	-1.78956	0	0.0431244	0.907	5349	tags=38%, list=26%, signal=50%
RNA_SPLICING__VIA_TRANSESTERIFICATION_REACTIONS	30	0.542735	1.85557	0.00404858	0.0235341	0.653	5580	tags=53%, list=27%, signal=73%		TRANSMISSION_OF_NERVE_IMPULSE	180	-0.38332	-1.78079	0	0.0467276	0.924	5474	tags=43%, list=26%, signal=58%
NUCLEAR_PORE	28	0.548426	1.8385	0	0.0276253	0.744	5687	tags=46%, list=27%, signal=64%		ANION_TRANSMEMBRANE_TRANSPORTER_ACTIVITY	58	-0.455687	-1.7771	0	0.0477594	0.929	4092	tags=43%, list=20%, signal=54%
TRNA_METABOLIC_PROCESS	16	0.626333	1.83977	0	0.0277992	0.741	6402	tags=88%, list=31%, signal=127%		TRANSMEMBRANE_RECEPTOR_PROTEIN_TYROSINE_KINASE_SIGNALING_PATHWAY	80	-0.429281	-1.77474	0	0.0480619	0.937	4538	tags=40%, list=22%, signal=51%
CHROMOSOMAL_PART	89	0.424939	1.83431	0	0.0283994	0.757	5208	tags=40%, list=25%, signal=54%		LIGAND_GATED_CHANNEL_ACTIVITY	38	-0.497785	-1.75803	0.0018622	0.0520042	0.957	5079	tags=47%, list=25%, signal=63%
INTRACELLULAR_ORGANELLE_PART	1060	0.321175	1.83069	0	0.0292832	0.78	6356	tags=41%, list=31%, signal=56%		NOTCH_SIGNALING_PATHWAY	10	-0.705062	-1.75451	0.00194175	0.0521075	0.961	3171	tags=50%, list=15%, signal=59%
DNA_REPAIR	107	0.410656	1.82491	0	0.0307799	0.802	6827	tags=49%, list=33%, signal=72%		CONTRACTILE_FIBER_PART	22	-0.574051	-1.75947	0.00558659	0.0521457	0.956	5464	tags=59%, list=26%, signal=80%
ORGANELLE_PART	1065	0.319159	1.82164	0	0.0315153	0.813	6356	tags=41%, list=31%, signal=56%		DEVELOPMENTAL_MATURATION	18	-0.584668	-1.75597	0.0095057	0.0523141	0.96	5464	tags=61%, list=26%, signal=83%
NUCLEAR_MEMBRANE	45	0.479088	1.81027	0	0.03513	0.848	5687	tags=42%, list=27%, signal=58%		TRANSMEMBRANE_RECEPTOR_PROTEIN_PHOSPHATASE_ACTIVITY	18	-0.599545	-1.76061	0.00559702	0.0523339	0.955	3350	tags=44%, list=16%, signal=53%
COFACTOR_BIOSYNTHETIC_PROCESS	21	0.575224	1.80868	0	0.0351446	0.854	3850	tags=43%, list=19%, signal=53%		SKELETAL_DEVELOPMENT	98	-0.410354	-1.76171	0	0.0527207	0.954	5187	tags=45%, list=25%, signal=60%
RIBOSOME_BIOGENESIS_AND_ASSEMBLY	13	0.647716	1.80563	0.00998004	0.0358161	0.861	6683	tags=85%, list=32%, signal=125%		NEUROPEPTIDE_BINDING	23	-0.560963	-1.76254	0.00559702	0.0532387	0.953	4371	tags=52%, list=21%, signal=66%
CHROMOSOME	114	0.40471	1.79708	0	0.038281	0.886	5330	tags=40%, list=26%, signal=54%		CYCLASE_ACTIVITY	11	-0.689007	-1.74647	0.00391389	0.0555607	0.974	3966	tags=45%, list=19%, signal=56%
DNA_CATABOLIC_PROCESS	22	0.569268	1.78887	0.00653595	0.0406943	0.9	5497	tags=59%, list=27%, signal=80%		G_PROTEIN_SIGNALING__ADENYLATE_CYCLASE_INHIBITING_PATHWAY	9	-0.733326	-1.74115	0.00191939	0.0573401	0.976	4642	tags=78%, list=22%, signal=100%
KINETOCHORE	23	0.560071	1.78452	0.0021692	0.0418197	0.913	5825	tags=57%, list=28%, signal=79%		HORMONE_SECRETION	16	-0.615899	-1.73895	0.00757576	0.0578838	0.977	4523	tags=63%, list=22%, signal=80%
ENDOPLASMIC_RETICULUM_PART	85	0.420158	1.7823	0	0.0422529	0.92	4411	tags=36%, list=21%, signal=46%		EPIDERMIS_DEVELOPMENT	67	-0.435265	-1.73141	0.00184502	0.0593557	0.982	5799	tags=51%, list=28%, signal=70%
ENDOMEMBRANE_SYSTEM	199	0.365597	1.77439	0	0.0437675	0.935	5767	tags=39%, list=28%, signal=53%		RECEPTOR_MEDIATED_ENDOCYTOSIS	32	-0.504532	-1.7321	0.00773694	0.0599313	0.982	2067	tags=31%, list=10%, signal=35%
RESPONSE_TO_DNA_DAMAGE_STIMULUS	137	0.376375	1.77088	0	0.0439584	0.942	6980	tags=49%, list=34%, signal=73%		NEUROPEPTIDE_RECEPTOR_ACTIVITY	22	-0.562408	-1.73236	0.00767754	0.0607103	0.982	4371	tags=55%, list=21%, signal=69%
INTRAMOLECULAR_OXIDOREDUCTASE_ACTIVITY	17	0.597973	1.77674	0.00628931	0.0440713	0.93	2981	tags=47%, list=14%, signal=55%		EXTRACELLULAR_MATRIX_PART	53	-0.456103	-1.72707	0.00365631	0.0609267	0.984	5292	tags=53%, list=26%, signal=71%
MRNA_METABOLIC_PROCESS	76	0.423847	1.77462	0	0.044341	0.935	5745	tags=43%, list=28%, signal=60%		NEUROLOGICAL_SYSTEM_PROCESS	357	-0.338641	-1.71985	0	0.0642281	0.987	4350	tags=32%, list=21%, signal=40%
PEROXISOME	42	0.471104	1.77135	0.00430108	0.0444838	0.941	7909	tags=69%, list=38%, signal=112%		ADENYLATE_CYCLASE_ACTIVATION	18	-0.574162	-1.71219	0.00924214	0.0657373	0.988	6112	tags=50%, list=30%, signal=71%
UBIQUITIN_LIGASE_COMPLEX	23	0.551308	1.76791	0.004329	0.0446851	0.944	7984	tags=70%, list=39%, signal=113%		PHOSPHOLIPASE_C_ACTIVATION	10	-0.696081	-1.7125	0.0191571	0.0664425	0.988	3667	tags=80%, list=18%, signal=97%
LIGASE_ACTIVITY	90	0.407737	1.7612	0.00221239	0.0465382	0.953	6402	tags=49%, list=31%, signal=70%		ECTODERM_DEVELOPMENT	76	-0.411267	-1.71413	0.00371058	0.0664911	0.988	5799	tags=47%, list=28%, signal=66%
ENDOPLASMIC_RETICULUM	259	0.350095	1.76165	0	0.0469317	0.951	5675	tags=38%, list=27%, signal=52%		GLUTAMATE_SIGNALING_PATHWAY	17	-0.606812	-1.70765	0.0163265	0.067295	0.991	3237	tags=53%, list=16%, signal=63%
NUCLEOTIDE_SUGAR_METABOLIC_PROCESS	9	0.731789	1.75234	0.00877193	0.0480261	0.963	1718	tags=67%, list=8%, signal=73%		HEART_DEVELOPMENT	36	-0.483592	-1.7048	0.00760456	0.0682472	0.991	6799	tags=58%, list=33%, signal=87%
MICROBODY	42	0.471104	1.75487	0.00215054	0.0482239	0.961	7909	tags=69%, list=38%, signal=112%		COLLAGEN	21	-0.536835	-1.68764	0.0115163	0.0774734	0.994	5028	tags=62%, list=24%, signal=82%
M_PHASE_OF_MITOTIC_CELL_CYCLE	77	0.420259	1.75599	0.00226757	0.0484082	0.959	7157	tags=65%, list=35%, signal=99%		CATION_CHANNEL_ACTIVITY	113	-0.386482	-1.68792	0	0.0783326	0.994	5198	tags=44%, list=25%, signal=59%
TRANSLATION_INITIATION_FACTOR_ACTIVITY	23	0.55946	1.75266	0.0083682	0.048517	0.963	7190	tags=70%, list=35%, signal=106%		NEUROPEPTIDE_HORMONE_ACTIVITY	10	-0.671199	-1.68206	0.0145719	0.0801931	0.995	4114	tags=60%, list=20%, signal=75%
MITOSIS	75	0.416137	1.74983	0	0.0485905	0.966	7157	tags=65%, list=35%, signal=100%		CONTRACTILE_FIBER	24	-0.527342	-1.67012	0.00189394	0.0858319	0.999	5464	tags=54%, list=26%, signal=74%
RNA_POLYMERASE_ACTIVITY	13	0.63778	1.74549	0.0100402	0.0496253	0.971	4662	tags=62%, list=23%, signal=79%		LEARNING_AND_OR_MEMORY	12	-0.630689	-1.67103	0.0147874	0.0862379	0.999	2055	tags=33%, list=10%, signal=37%
CELL_CYCLE_PROCESS	176	0.364377	1.74647	0	0.0497566	0.968	4763	tags=39%, list=23%, signal=50%		SARCOMERE	14	-0.602921	-1.66622	0.0174757	0.0866192	0.999	5464	tags=64%, list=26%, signal=87%
CARBOHYDRATE_KINASE_ACTIVITY	15	0.622697	1.74252	0.0112613	0.0501725	0.972	2802	tags=40%, list=14%, signal=46%		VOLTAGE_GATED_CATION_CHANNEL_ACTIVITY	65	-0.424106	-1.66358	0.00185874	0.0866523	0.999	3935	tags=40%, list=19%, signal=49%
CELL_CYCLE_PHASE	158	0.369444	1.73978	0	0.0509747	0.974	5208	tags=42%, list=25%, signal=55%		CALCIUM_CHANNEL_ACTIVITY	32	-0.487079	-1.66191	0.00959693	0.086836	0.999	3010	tags=31%, list=15%, signal=37%
MITOCHONDRIAL_TRANSPORT	19	0.575912	1.73803	0.00852879	0.0511662	0.978	3124	tags=42%, list=15%, signal=50%		ORGANIC_ANION_TRANSMEMBRANE_TRANSPORTER_ACTIVITY	9	-0.685937	-1.67163	0.0078125	0.0868683	0.999	3105	tags=67%, list=15%, signal=78%
ENDOPLASMIC_RETICULUM_MEMBRANE	77	0.409384	1.73532	0	0.0517408	0.981	4411	tags=38%, list=21%, signal=48%		NON_MEMBRANE_SPANNING_PROTEIN_TYROSINE_KINASE_ACTIVITY	10	-0.65914	-1.66398	0.0199637	0.0873384	0.999	3689	tags=50%, list=18%, signal=61%
OXIDOREDUCTASE_ACTIVITY__ACTING_ON_SULFUR_GROUP_OF_DONORS	9	0.713356	1.73076	0.00423729	0.0527481	0.981	2012	tags=44%, list=10%, signal=49%		STRIATED_MUSCLE_DEVELOPMENT	37	-0.471866	-1.66642	0.00757576	0.0874941	0.999	5464	tags=51%, list=26%, signal=70%
DNA_FRAGMENTATION_DURING_APOPTOSIS	13	0.631243	1.73176	0.00840336	0.0528877	0.981	3124	tags=54%, list=15%, signal=63%		HORMONE_BINDING	12	-0.636951	-1.65917	0.0248092	0.0877313	0.999	4970	tags=67%, list=24%, signal=88%
MICROBODY_MEMBRANE	11	0.665443	1.72239	0.004158	0.0564932	0.984	3993	tags=55%, list=19%, signal=68%		GLAND_DEVELOPMENT	12	-0.638718	-1.6552	0.0140845	0.0898638	0.999	6799	tags=83%, list=33%, signal=124%
ISOMERASE_ACTIVITY	33	0.491443	1.72042	0.00404858	0.0570727	0.986	3213	tags=33%, list=16%, signal=39%		NICOTINIC_ACETYLCHOLINE_ACTIVATED_CATION_SELECTIVE_CHANNEL_ACTIVITY	10	-0.666857	-1.64296	0.0127737	0.0969541	1	6707	tags=80%, list=32%, signal=118%
NUCLEAR_ORGANIZATION_AND_BIOGENESIS	26	0.514802	1.71839	0.00671141	0.0574243	0.988	3124	tags=35%, list=15%, signal=41%		CELL_SURFACE	73	-0.401009	-1.6399	0	0.0971774	1	3108	tags=27%, list=15%, signal=32%
ATP_DEPENDENT_RNA_HELICASE_ACTIVITY	16	0.592344	1.71437	0.00909091	0.0582602	0.991	6348	tags=63%, list=31%, signal=90%		ENZYME_LINKED_RECEPTOR_PROTEIN_SIGNALING_PATHWAY	135	-0.370638	-1.64354	0	0.0975479	1	4601	tags=35%, list=22%, signal=44%
PORE_COMPLEX	33	0.490302	1.71532	0.00843882	0.058326	0.989	5687	tags=45%, list=27%, signal=63%		EXTRACELLULAR_SPACE	221	-0.341282	-1.64043	0	0.0978655	1	5595	tags=40%, list=27%, signal=55%
MITOCHONDRIAL_RIBOSOME	17	0.581875	1.70597	0.0125786	0.0623358	0.994	5972	tags=65%, list=29%, signal=91%		TISSUE_DEVELOPMENT	132	-0.364284	-1.63772	0	0.0979736	1	5845	tags=47%, list=28%, signal=65%
NUCLEAR_ENVELOPE	66	0.418768	1.69841	0	0.0626248	0.997	5687	tags=39%, list=27%, signal=54%		SKELETAL_MUSCLE_DEVELOPMENT	29	-0.489061	-1.63595	0.0138614	0.0984599	1	5464	tags=55%, list=26%, signal=75%
ORGANELLAR_RIBOSOME	17	0.581875	1.70408	0.0169492	0.0626547	0.995	5972	tags=65%, list=29%, signal=91%		ENDOCYTIC_VESICLE	13	-0.602733	-1.62281	0.0429688	0.101572	1	2153	tags=38%, list=10%, signal=43%
METHYLTRANSFERASE_ACTIVITY	34	0.482425	1.69887	0.0042735	0.0630042	0.997	5824	tags=53%, list=28%, signal=74%		CHEMICAL_HOMEOSTASIS	146	-0.357261	-1.63042	0	0.101914	1	5328	tags=45%, list=26%, signal=60%
TRANSLATIONAL_INITIATION	35	0.483643	1.69942	0.00441501	0.0633793	0.997	7190	tags=54%, list=35%, signal=83%		NICOTINIC_ACETYLCHOLINE_GATED_RECEPTOR_CHANNEL_COMPLEX	10	-0.666857	-1.62322	0.015625	0.102287	1	6707	tags=80%, list=32%, signal=118%
NUCLEAR_ENVELOPE_ENDOPLASMIC_RETICULUM_NETWORK	86	0.397893	1.69453	0.00221239	0.0636595	0.997	5417	tags=41%, list=26%, signal=55%		SEROTONIN_RECEPTOR_ACTIVITY	11	-0.636745	-1.62353	0.0264766	0.103064	1	2026	tags=36%, list=10%, signal=40%
PEROXISOMAL_MEMBRANE	11	0.665443	1.7012	0.012	0.0637032	0.996	3993	tags=55%, list=19%, signal=68%		NEGATIVE_REGULATION_OF_RESPONSE_TO_STIMULUS	9	-0.664614	-1.62373	0.0395257	0.10404	1	6284	tags=67%, list=30%, signal=96%
NUCLEASE_ACTIVITY	47	0.444046	1.70004	0.00219298	0.063728	0.997	3815	tags=43%, list=18%, signal=52%		CATION_HOMEOSTASIS	102	-0.372617	-1.62557	0.00181818	0.104708	1	5620	tags=48%, list=27%, signal=66%
RNA_DEPENDENT_ATPASE_ACTIVITY	17	0.567097	1.69547	0.0102881	0.0637661	0.997	6348	tags=59%, list=31%, signal=85%		CELLULAR_CATION_HOMEOSTASIS	99	-0.381288	-1.62378	0	0.105094	1	5620	tags=49%, list=27%, signal=68%
APOPTOTIC_NUCLEAR_CHANGES	18	0.587043	1.69288	0.0144628	0.0638969	0.997	3124	tags=44%, list=15%, signal=52%		CELL_MATURATION	16	-0.564125	-1.61324	0.0287356	0.106411	1	6592	tags=69%, list=32%, signal=101%
LIGASE_ACTIVITY__FORMING_CARBON_OXYGEN_BONDS	13	0.629946	1.6896	0.0139442	0.0642846	0.997	7079	tags=85%, list=34%, signal=129%		SYNAPSE_PART	12	-0.612874	-1.6142	0.027451	0.106582	1	906	tags=25%, list=4%, signal=26%
TRANSFERASE_ACTIVITY__TRANSFERRING_ONE_CARBON_GROUPS	35	0.475257	1.69015	0.00206186	0.0647151	0.997	5824	tags=51%, list=28%, signal=71%		EXTRACELLULAR_STRUCTURE_ORGANIZATION_AND_BIOGENESIS	29	-0.48014	-1.61192	0.0187617	0.106627	1	5749	tags=48%, list=28%, signal=67%
SPHINGOLIPID_BIOSYNTHETIC_PROCESS	8	0.73534	1.68607	0.00852879	0.0653407	0.999	2029	tags=38%, list=10%, signal=42%		ION_TRANSMEMBRANE_TRANSPORTER_ACTIVITY	267	-0.330287	-1.61468	0	0.107175	1	4764	tags=35%, list=23%, signal=45%
NEGATIVE_REGULATION_OF_DNA_METABOLIC_PROCESS	15	0.582581	1.68465	0.00814664	0.0656142	0.999	4084	tags=53%, list=20%, signal=66%		CELL_PROJECTION_BIOGENESIS	25	-0.502828	-1.60506	0.0019305	0.111736	1	5075	tags=48%, list=25%, signal=64%
NEGATIVE_REGULATION_OF_DNA_REPLICATION	11	0.658317	1.68612	0.00862069	0.0659385	0.999	3280	tags=64%, list=16%, signal=76%		ACETYLCHOLINE_BINDING	14	-0.590965	-1.59624	0.030426	0.118434	1	6702	tags=71%, list=32%, signal=106%
THIOLESTER_HYDROLASE_ACTIVITY	14	0.605751	1.67494	0.015873	0.0711058	1	1295	tags=36%, list=6%, signal=38%		EXTRINSIC_TO_MEMBRANE	24	-0.489469	-1.59375	0.0319361	0.119664	1	3392	tags=33%, list=16%, signal=40%
NUCLEAR_LUMEN	341	0.325245	1.67136	0	0.0725511	1	7253	tags=48%, list=35%, signal=72%		REGIONALIZATION	13	-0.594111	-1.58963	0.0356436	0.122317	1	3005	tags=38%, list=15%, signal=45%
MEIOTIC_RECOMBINATION	14	0.611538	1.66538	0.0182186	0.0740155	1	4126	tags=57%, list=20%, signal=71%		EMBRYONIC_MORPHOGENESIS	16	-0.549858	-1.58836	0.0383142	0.122362	1	5109	tags=69%, list=25%, signal=91%
MITOTIC_CELL_CYCLE	140	0.354157	1.66569	0	0.0745196	1	7157	tags=55%, list=35%, signal=84%		CENTRAL_NERVOUS_SYSTEM_DEVELOPMENT	118	-0.363701	-1.58124	0	0.125897	1	3072	tags=27%, list=15%, signal=32%
MICROBODY_PART	12	0.620599	1.66575	0.0196507	0.0751937	1	3993	tags=50%, list=19%, signal=62%		MYOFIBRIL	19	-0.534501	-1.582	0.0260223	0.126277	1	5464	tags=58%, list=26%, signal=79%
MITOCHONDRIAL_RESPIRATORY_CHAIN	21	0.53147	1.65806	0.00838574	0.0763455	1	7375	tags=57%, list=36%, signal=89%		IONOTROPIC_GLUTAMATE_RECEPTOR_ACTIVITY	10	-0.637276	-1.57933	0.038	0.126573	1	2911	tags=40%, list=14%, signal=47%
RRNA_METABOLIC_PROCESS	11	0.646296	1.65912	0.0119048	0.0765133	1	6683	tags=91%, list=32%, signal=134%		LEADING_EDGE	43	-0.430328	-1.58279	0.0112994	0.126633	1	5400	tags=44%, list=26%, signal=60%
PROTEIN_TARGETING_TO_MITOCHONDRION	9	0.688856	1.65614	0.0209205	0.0768509	1	4675	tags=67%, list=23%, signal=86%		GLUTAMATE_RECEPTOR_ACTIVITY	20	-0.521778	-1.5728	0.0265152	0.130654	1	7217	tags=70%, list=35%, signal=107%
ELECTRON_CARRIER_ACTIVITY	72	0.404982	1.6595	0	0.0770048	1	6882	tags=54%, list=33%, signal=81%		SERINE_TYPE_ENDOPEPTIDASE_INHIBITOR_ACTIVITY	25	-0.482503	-1.57286	0.0262664	0.131767	1	5773	tags=52%, list=28%, signal=72%
EXONUCLEASE_ACTIVITY	16	0.581932	1.65299	0.0280561	0.077956	1	6802	tags=75%, list=33%, signal=112%		REGULATION_OF_HORMONE_SECRETION	13	-0.572921	-1.56245	0.0440613	0.138676	1	3011	tags=46%, list=15%, signal=54%
PEROXISOMAL_PART	12	0.620599	1.65154	0.0142566	0.0781875	1	3993	tags=50%, list=19%, signal=62%		INFLAMMATORY_RESPONSE	117	-0.359461	-1.56321	0.00552486	0.138976	1	4677	tags=31%, list=23%, signal=40%
DNA_DIRECTED_RNA_POLYMERASE_II__HOLOENZYME	61	0.42162	1.64592	0.00646552	0.0804646	1	7253	tags=54%, list=35%, signal=83%		GENERATION_OF_NEURONS	80	-0.375363	-1.56071	0.0018018	0.139097	1	5845	tags=45%, list=28%, signal=62%
MITOCHONDRION_ORGANIZATION_AND_BIOGENESIS	42	0.44617	1.64649	0.0105042	0.0808899	1	3221	tags=31%, list=16%, signal=37%		HOMEOSTATIC_PROCESS	196	-0.329005	-1.55804	0.00170358	0.140408	1	5328	tags=40%, list=26%, signal=53%
NUCLEAR_DNA_DIRECTED_RNA_POLYMERASE_COMPLEX	15	0.573513	1.64251	0.018711	0.0813909	1	4662	tags=47%, list=23%, signal=60%		ION_HOMEOSTASIS	122	-0.353039	-1.55465	0.00363636	0.141307	1	5620	tags=48%, list=27%, signal=66%
ENDONUCLEASE_ACTIVITY_GO_0016893	10	0.655485	1.6426	0.0174292	0.082025	1	3815	tags=60%, list=18%, signal=74%		METAL_ION_TRANSMEMBRANE_TRANSPORTER_ACTIVITY	140	-0.342765	-1.55566	0.003663	0.141529	1	5272	tags=41%, list=25%, signal=55%
MICROTUBULE_ORGANIZING_CENTER_PART	17	0.555888	1.63545	0.0101833	0.0857136	1	2815	tags=29%, list=14%, signal=34%		BRAIN_DEVELOPMENT	49	-0.418188	-1.55244	0.00957854	0.142592	1	3013	tags=33%, list=15%, signal=38%
RNA_POLYMERASE_COMPLEX	15	0.573513	1.6344	0.0272109	0.0857669	1	4662	tags=47%, list=23%, signal=60%		POSITIVE_REGULATION_OF_TRANSFERASE_ACTIVITY	77	-0.379568	-1.55108	0.0175439	0.142876	1	7037	tags=48%, list=34%, signal=73%
UNFOLDED_PROTEIN_BINDING	38	0.455973	1.63269	0.0165631	0.0860303	1	5712	tags=53%, list=28%, signal=73%		SYNAPTOGENESIS	18	-0.516099	-1.53512	0.0328185	0.156743	1	2971	tags=28%, list=14%, signal=32%
RESPONSE_TO_HEAT	10	0.642845	1.62837	0.0235043	0.0882338	1	4341	tags=50%, list=21%, signal=63%		SYNAPSE_ORGANIZATION_AND_BIOGENESIS	22	-0.496637	-1.5358	0.0335821	0.157158	1	5749	tags=41%, list=28%, signal=57%
DNA_RECOMBINATION	41	0.450621	1.62606	0.00669643	0.0891508	1	6278	tags=51%, list=30%, signal=73%		POSITIVE_REGULATION_OF_CATALYTIC_ACTIVITY	150	-0.335522	-1.53355	0.00543478	0.157454	1	6284	tags=40%, list=30%, signal=57%
GLYCOLIPID_METABOLIC_PROCESS	13	0.598646	1.62177	0.0194384	0.09081	1	3133	tags=31%, list=15%, signal=36%		SPERM_MOTILITY	9	-0.639522	-1.5362	0.0513308	0.157901	1	6164	tags=78%, list=30%, signal=111%
POSITIVE_REGULATION_OF_DEFENSE_RESPONSE	9	0.667095	1.62224	0.0248963	0.0911692	1	3110	tags=44%, list=15%, signal=52%		NEGATIVE_REGULATION_OF_CYTOKINE_BIOSYNTHETIC_PROCESS	10	-0.604104	-1.52856	0.0533333	0.160564	1	6446	tags=60%, list=31%, signal=87%
MEIOTIC_CELL_CYCLE	31	0.466628	1.61346	0.00838574	0.0957756	1	4721	tags=45%, list=23%, signal=58%		INTERMEDIATE_FILAMENT_CYTOSKELETON	22	-0.492145	-1.52932	0.0454545	0.161091	1	5078	tags=45%, list=25%, signal=60%
HELICASE_ACTIVITY	46	0.421291	1.60817	0.00888889	0.0976674	1	6461	tags=46%, list=31%, signal=66%		ION_TRANSPORT	179	-0.323892	-1.52252	0.00701754	0.163665	1	5779	tags=44%, list=28%, signal=61%
OLIGOSACCHARYL_TRANSFERASE_COMPLEX	8	0.689669	1.60843	0.0114723	0.0980918	1	6101	tags=75%, list=29%, signal=106%		ANATOMICAL_STRUCTURE_MORPHOGENESIS	358	-0.299904	-1.52303	0	0.164362	1	5372	tags=38%, list=26%, signal=50%
RIBOSOMAL_SUBUNIT	15	0.56751	1.60918	0.016632	0.0982877	1	5972	tags=60%, list=29%, signal=84%		DEFENSE_RESPONSE	240	-0.312065	-1.52314	0	0.165483	1	4677	tags=32%, list=23%, signal=40%
TRNA_PROCESSING	9	0.664421	1.60566	0.029703	0.0987	1	5692	tags=89%, list=28%, signal=123%		INTERMEDIATE_FILAMENT	22	-0.492145	-1.51955	0.0368324	0.166057	1	5078	tags=45%, list=25%, signal=60%
GENERAL_RNA_POLYMERASE_II_TRANSCRIPTION_FACTOR_ACTIVITY	30	0.464627	1.59725	0.0247423	0.103045	1	6900	tags=60%, list=33%, signal=90%		TISSUE_MORPHOGENESIS	14	-0.551252	-1.51555	0.0478821	0.169349	1	3285	tags=43%, list=16%, signal=51%
RRNA_PROCESSING	10	0.644213	1.59789	0.0326531	0.103287	1	6683	tags=90%, list=32%, signal=133%		SERINE_TYPE_PEPTIDASE_ACTIVITY	39	-0.422711	-1.51165	0.0383912	0.170223	1	5805	tags=64%, list=28%, signal=89%
SMALL_RIBOSOMAL_SUBUNIT	7	0.704388	1.59871	0.0372671	0.103386	1	4091	tags=71%, list=20%, signal=89%		REGULATION_OF_MAP_KINASE_ACTIVITY	62	-0.385966	-1.51356	0.0188324	0.170398	1	2241	tags=19%, list=11%, signal=22%
3__5__EXONUCLEASE_ACTIVITY	10	0.613378	1.59122	0.0463158	0.105374	1	6802	tags=80%, list=33%, signal=119%		AMINE_BINDING	20	-0.506144	-1.5121	0.0411985	0.1709	1	4151	tags=50%, list=20%, signal=62%
DNA_DIRECTED_RNA_POLYMERASE_COMPLEX	15	0.573513	1.59004	0.0188285	0.105533	1	4662	tags=47%, list=23%, signal=60%		PROTEIN_KINASE_ACTIVITY	260	-0.305252	-1.50438	0	0.177957	1	4579	tags=29%, list=22%, signal=37%
ENDOPLASMIC_RETICULUM_LUMEN	9	0.659813	1.59292	0.0277186	0.105561	1	2218	tags=33%, list=11%, signal=37%		RESPONSE_TO_WOUNDING	176	-0.323818	-1.50268	0.00351494	0.178826	1	5373	tags=34%, list=26%, signal=46%
SMALL_CONJUGATING_PROTEIN_SPECIFIC_PROTEASE_ACTIVITY	10	0.620741	1.59133	0.031185	0.106059	1	5530	tags=70%, list=27%, signal=95%		RECEPTOR_BINDING	346	-0.299768	-1.50119	0	0.17937	1	5414	tags=36%, list=26%, signal=48%
ORGANELLAR_SMALL_RIBOSOMAL_SUBUNIT	7	0.704388	1.58809	0.0246407	0.106252	1	4091	tags=71%, list=20%, signal=89%		NEURON_DIFFERENTIATION	73	-0.370284	-1.49776	0.00974659	0.182081	1	5845	tags=45%, list=28%, signal=63%
MITOCHONDRIAL_SMALL_RIBOSOMAL_SUBUNIT	7	0.704388	1.5773	0.0310078	0.111362	1	4091	tags=71%, list=20%, signal=89%		ORGAN_MORPHOGENESIS	135	-0.331485	-1.49179	0.00181488	0.184368	1	5349	tags=41%, list=26%, signal=55%
CENTROSOME_ORGANIZATION_AND_BIOGENESIS	13	0.581745	1.58007	0.0428266	0.111379	1	2110	tags=38%, list=10%, signal=43%		VOLTAGE_GATED_POTASSIUM_CHANNEL_ACTIVITY	35	-0.427747	-1.49332	0.0478012	0.184973	1	5002	tags=54%, list=24%, signal=71%
DAMAGED_DNA_BINDING	17	0.535735	1.57818	0.0337553	0.111423	1	4488	tags=41%, list=22%, signal=53%		INACTIVATION_OF_MAPK_ACTIVITY	12	-0.571132	-1.49436	0.0623782	0.185021	1	3554	tags=42%, list=17%, signal=50%
ORGANELLE_OUTER_MEMBRANE	22	0.495247	1.57507	0.0223124	0.111581	1	3468	tags=36%, list=17%, signal=44%		MYOBLAST_DIFFERENTIATION	15	-0.530538	-1.49213	0.0594059	0.185215	1	5464	tags=67%, list=26%, signal=91%
PROTEIN_MATURATION	8	0.680381	1.57887	0.0287611	0.111585	1	3524	tags=38%, list=17%, signal=45%		TRANSMEMBRANE_TRANSPORTER_ACTIVITY	360	-0.292119	-1.48772	0	0.188164	1	4170	tags=30%, list=20%, signal=37%
EUKARYOTIC_TRANSLATION_INITIATION_FACTOR_3_COMPLEX	9	0.631989	1.57574	0.0325671	0.111883	1	7190	tags=78%, list=35%, signal=119%		REGULATION_OF_SMALL_GTPASE_MEDIATED_SIGNAL_TRANSDUCTION	22	-0.475389	-1.48302	0.0460177	0.19144	1	5740	tags=50%, list=28%, signal=69%
SINGLE_STRANDED_DNA_BINDING	30	0.464408	1.57179	0.0207469	0.113458	1	8485	tags=67%, list=41%, signal=113%		REGULATION_OF_BIOLOGICAL_QUALITY	392	-0.288489	-1.48025	0.00165837	0.192309	1	5277	tags=34%, list=26%, signal=45%
RESPONSE_TO_TEMPERATURE_STIMULUS	15	0.560652	1.57057	0.0227273	0.113546	1	4912	tags=47%, list=24%, signal=61%		ATPASE_ACTIVITY__COUPLED_TO_TRANSMEMBRANE_MOVEMENT_OF_IONS__PHOSPHORYLATIVE_MECHANISM	19	-0.49098	-1.48313	0.0592734	0.192602	1	6946	tags=68%, list=34%, signal=103%
CYTOCHROME_C_OXIDASE_ACTIVITY	13	0.582937	1.56771	0.0515873	0.113567	1	3869	tags=46%, list=19%, signal=57%		REGULATION_OF_BODY_FLUID_LEVELS	53	-0.386688	-1.48061	0.0230769	0.193191	1	1247	tags=23%, list=6%, signal=24%
CELLULAR_RESPIRATION	18	0.535526	1.56775	0.0502092	0.114283	1	5720	tags=61%, list=28%, signal=84%		CELLULAR_HOMEOSTASIS	138	-0.328232	-1.47729	0.0107527	0.19332	1	5328	tags=43%, list=26%, signal=57%
PROTON_TRANSPORTING_TWO_SECTOR_ATPASE_COMPLEX	15	0.558611	1.56824	0.0262582	0.114677	1	5520	tags=60%, list=27%, signal=82%		SULFOTRANSFERASE_ACTIVITY	25	-0.463351	-1.47252	0.056338	0.194304	1	2973	tags=32%, list=14%, signal=37%
PROTEIN_TRANSPORT	142	0.334859	1.56447	0.00234742	0.115493	1	5949	tags=39%, list=29%, signal=55%		PEPTIDE_BINDING	78	-0.35833	-1.4755	0.0235507	0.194324	1	4371	tags=37%, list=21%, signal=47%
CELL_CYCLE_GO_0007049	285	0.307647	1.56039	0	0.117895	1	5223	tags=37%, list=25%, signal=49%		METAL_ION_TRANSPORT	114	-0.338743	-1.47745	0.0123457	0.194404	1	5959	tags=48%, list=29%, signal=67%
REGULATION_OF_CYCLIN_DEPENDENT_PROTEIN_KINASE_ACTIVITY	39	0.426934	1.55852	0.0247934	0.118565	1	4632	tags=44%, list=22%, signal=56%		POSITIVE_REGULATION_OF_EPITHELIAL_CELL_PROLIFERATION	8	-0.641158	-1.47417	0.0693642	0.194807	1	6799	tags=75%, list=33%, signal=112%
POSITIVE_REGULATION_OF_CYTOKINE_SECRETION	8	0.662316	1.55714	0.0462185	0.118894	1	6990	tags=75%, list=34%, signal=113%		SERINE_HYDROLASE_ACTIVITY	40	-0.420499	-1.47261	0.0419048	0.195455	1	5805	tags=63%, list=28%, signal=87%
DEOXYRIBONUCLEASE_ACTIVITY	18	0.519886	1.55628	0.0351648	0.118998	1	6278	tags=50%, list=30%, signal=72%		PATTERN_RECOGNITION_RECEPTOR_ACTIVITY	10	-0.589836	-1.46996	0.0687023	0.196347	1	3632	tags=60%, list=18%, signal=73%
REGULATION_OF_DNA_METABOLIC_PROCESS	40	0.428729	1.5516	0.0123711	0.120549	1	4382	tags=43%, list=21%, signal=54%		CALMODULIN_BINDING	24	-0.460833	-1.45118	0.0529301	0.19959	1	3554	tags=42%, list=17%, signal=50%
POSITIVE_REGULATION_OF_PROTEIN_SECRETION	9	0.639442	1.55168	0.0470348	0.1212	1	6990	tags=67%, list=34%, signal=101%		POSITIVE_REGULATION_OF_TRANSCRIPTION	131	-0.324369	-1.45207	0.00886525	0.199652	1	5122	tags=33%, list=25%, signal=43%
GOLGI_MEMBRANE	41	0.422235	1.55243	0.0165975	0.121405	1	4865	tags=32%, list=24%, signal=41%		PHOTOTRANSDUCTION	13	-0.542102	-1.46027	0.0564202	0.200085	1	2083	tags=31%, list=10%, signal=34%
CELL_STRUCTURE_DISASSEMBLY_DURING_APOPTOSIS	18	0.52146	1.54648	0.0390947	0.121889	1	3124	tags=44%, list=15%, signal=52%		STRUCTURAL_CONSTITUENT_OF_MUSCLE	31	-0.430523	-1.46509	0.0496183	0.200125	1	3926	tags=39%, list=19%, signal=48%
MACROMOLECULE_CATABOLIC_PROCESS	126	0.337525	1.54822	0.00230947	0.121938	1	5530	tags=39%, list=27%, signal=53%		PHOSPHOLIPASE_C_ACTIVITY	15	-0.523122	-1.46596	0.0508806	0.200264	1	5328	tags=60%, list=26%, signal=81%
RHYTHMIC_PROCESS	24	0.479018	1.54702	0.0268595	0.122086	1	2000	tags=25%, list=10%, signal=28%		DETECTION_OF_STIMULUS_INVOLVED_IN_SENSORY_PERCEPTION	21	-0.479313	-1.4609	0.0487805	0.200451	1	2083	tags=24%, list=10%, signal=26%
INTRACELLULAR_PROTEIN_TRANSPORT	131	0.339846	1.54861	0.00735294	0.122371	1	5949	tags=40%, list=29%, signal=55%		EPIDERMAL_GROWTH_FACTOR_RECEPTOR_SIGNALING_PATHWAY	22	-0.466608	-1.45227	0.0606618	0.200542	1	5871	tags=55%, list=28%, signal=76%
ENDONUCLEASE_ACTIVITY	22	0.491694	1.54247	0.0437637	0.123051	1	3815	tags=50%, list=18%, signal=61%		ANION_CATION_SYMPORTER_ACTIVITY	16	-0.516772	-1.46347	0.0696799	0.200784	1	4092	tags=44%, list=20%, signal=54%
CONDENSED_CHROMOSOME	30	0.461871	1.54361	0.0344086	0.12352	1	3938	tags=43%, list=19%, signal=53%		NEUROTRANSMITTER_SECRETION	12	-0.55159	-1.46163	0.0854369	0.200795	1	4350	tags=50%, list=21%, signal=63%
BIOPOLYMER_CATABOLIC_PROCESS	107	0.349251	1.54274	0.00458716	0.123571	1	5530	tags=40%, list=27%, signal=55%		POTASSIUM_ION_TRANSPORT	56	-0.376731	-1.45851	0.0314815	0.201018	1	5959	tags=57%, list=29%, signal=80%
PROTEIN_AMINO_ACID_LIPIDATION	22	0.4935	1.53945	0.0307692	0.124162	1	5202	tags=41%, list=25%, signal=55%		ANION_TRANSPORT	30	-0.433666	-1.46204	0.0465549	0.201426	1	5738	tags=57%, list=28%, signal=78%
MEIOSIS_I	16	0.526782	1.53999	0.0447761	0.124426	1	4126	tags=50%, list=20%, signal=62%		CDC42_PROTEIN_SIGNAL_TRANSDUCTION	11	-0.565781	-1.44867	0.0710173	0.201595	1	5319	tags=73%, list=26%, signal=98%
LIPID_BIOSYNTHETIC_PROCESS	89	0.35951	1.5373	0.00446429	0.124431	1	2618	tags=21%, list=13%, signal=24%		REGULATION_OF_CELL_MORPHOGENESIS	13	-0.531859	-1.45234	0.0670732	0.201633	1	6419	tags=69%, list=31%, signal=100%
CHROMOSOME_CONDENSATION	10	0.605615	1.538	0.0530786	0.124687	1	6631	tags=70%, list=32%, signal=103%		CATION_TRANSPORT	142	-0.32143	-1.45606	0.00907441	0.201747	1	6678	tags=51%, list=32%, signal=75%
TRANSCRIPTION_FACTOR_TFIID_COMPLEX	13	0.556658	1.53529	0.0184049	0.124799	1	5824	tags=62%, list=28%, signal=86%		STRIATED_MUSCLE_CONTRACTION_GO_0006941	14	-0.533399	-1.45666	0.0712871	0.20222	1	240	tags=21%, list=1%, signal=22%
MACROMOLECULE_LOCALIZATION	216	0.314254	1.53585	0	0.125098	1	4675	tags=31%, list=23%, signal=39%		SH3_SH2_ADAPTOR_ACTIVITY	40	-0.406939	-1.45478	0.0406654	0.202282	1	1989	tags=18%, list=10%, signal=19%
DNA_INTEGRITY_CHECKPOINT	21	0.489408	1.52859	0.0339703	0.128559	1	6902	tags=71%, list=33%, signal=107%		LIPOPROTEIN_BINDING	18	-0.485052	-1.44712	0.0698113	0.202397	1	5431	tags=50%, list=26%, signal=68%
ESTABLISHMENT_OF_PROTEIN_LOCALIZATION	171	0.32219	1.52922	0.00242131	0.128755	1	6079	tags=40%, list=29%, signal=57%		BLOOD_COAGULATION	41	-0.399546	-1.45265	0.03125	0.202426	1	1247	tags=24%, list=6%, signal=26%
NEUTRAL_AMINO_ACID_TRANSMEMBRANE_TRANSPORTER_ACTIVITY	12	0.58572	1.52982	0.058952	0.128962	1	2828	tags=50%, list=14%, signal=58%		REGULATION_OF_CELL_SHAPE	12	-0.548167	-1.44568	0.0651341	0.203293	1	6419	tags=75%, list=31%, signal=109%
REGULATION_OF_MITOSIS	36	0.423048	1.52181	0.0326087	0.133436	1	2815	tags=33%, list=14%, signal=39%		MEMBRANE_ORGANIZATION_AND_BIOGENESIS	126	-0.328938	-1.45288	0.00720721	0.203338	1	5485	tags=35%, list=27%, signal=47%
MEMBRANE_LIPID_BIOSYNTHETIC_PROCESS	43	0.4197	1.52014	0.027957	0.133452	1	4411	tags=28%, list=21%, signal=35%		EXTRACELLULAR_MATRIX_STRUCTURAL_CONSTITUENT	26	-0.453049	-1.43608	0.0489237	0.214488	1	4952	tags=46%, list=24%, signal=61%
AMINO_ACID_TRANSPORT	24	0.475617	1.52022	0.0421053	0.134154	1	2674	tags=33%, list=13%, signal=38%		COAGULATION	42	-0.394413	-1.43303	0.0378378	0.216053	1	5769	tags=52%, list=28%, signal=72%
ENDODEOXYRIBONUCLEASE_ACTIVITY	10	0.603972	1.5184	0.0522876	0.134285	1	6278	tags=70%, list=30%, signal=100%		ACTIN_FILAMENT	16	-0.51027	-1.43371	0.0842912	0.216543	1	6060	tags=63%, list=29%, signal=88%
BIOSYNTHETIC_PROCESS	431	0.283467	1.51452	0	0.136227	1	5834	tags=37%, list=28%, signal=50%		SENSORY_PERCEPTION_OF_CHEMICAL_STIMULUS	19	-0.473159	-1.43131	0.0726257	0.217352	1	2984	tags=37%, list=14%, signal=43%
CHAPERONE_BINDING	11	0.578818	1.51533	0.0457516	0.136254	1	6893	tags=73%, list=33%, signal=109%		CYTOPLASM_ORGANIZATION_AND_BIOGENESIS	15	-0.50338	-1.42703	0.0825688	0.222095	1	4465	tags=60%, list=22%, signal=76%
STRUCTURE_SPECIFIC_DNA_BINDING	51	0.389897	1.50901	0.0326087	0.140416	1	7173	tags=51%, list=35%, signal=78%		MONOSACCHARIDE_BINDING	10	-0.572883	-1.4248	0.0977012	0.222735	1	1600	tags=40%, list=8%, signal=43%
REPLICATION_FORK	17	0.513004	1.50396	0.04329	0.143934	1	4936	tags=47%, list=24%, signal=62%		AMYLOID_PRECURSOR_PROTEIN_METABOLIC_PROCESS	9	-0.60417	-1.42269	0.075	0.223175	1	1565	tags=22%, list=8%, signal=24%
INTRA_GOLGI_VESICLE_MEDIATED_TRANSPORT	11	0.586428	1.50457	0.0598802	0.144147	1	5767	tags=64%, list=28%, signal=88%		REGULATION_OF_HEART_CONTRACTION	23	-0.455104	-1.42337	0.0779727	0.223448	1	5712	tags=57%, list=28%, signal=78%
REGULATION_OF_TRANSLATIONAL_INITIATION	28	0.44827	1.49881	0.0580046	0.147944	1	8562	tags=64%, list=41%, signal=110%		NEGATIVE_REGULATION_OF_IMMUNE_SYSTEM_PROCESS	12	-0.550059	-1.42515	0.0852713	0.223453	1	2186	tags=33%, list=11%, signal=37%
PROTEIN_LOCALIZATION	195	0.308613	1.49289	0	0.14811	1	4675	tags=31%, list=23%, signal=40%		HEMOSTASIS	45	-0.381947	-1.42136	0.0462963	0.22386	1	1247	tags=22%, list=6%, signal=24%
NADH_DEHYDROGENASE_COMPLEX	12	0.544492	1.49346	0.0685484	0.148395	1	1902	tags=25%, list=9%, signal=28%		RESPONSE_TO_TOXIN	8	-0.589616	-1.4178	0.0961924	0.22633	1	1574	tags=50%, list=8%, signal=54%
GLYCOSPHINGOLIPID_METABOLIC_PROCESS	10	0.59862	1.49369	0.0582329	0.148939	1	3133	tags=30%, list=15%, signal=35%		WOUND_HEALING	51	-0.382371	-1.41816	0.0364964	0.227054	1	1247	tags=22%, list=6%, signal=23%
NON_MEMBRANE_BOUND_ORGANELLE	570	0.273256	1.49389	0	0.149496	1	4425	tags=28%, list=21%, signal=34%		SUBSTRATE_SPECIFIC_TRANSMEMBRANE_TRANSPORTER_ACTIVITY	331	-0.2834	-1.41614	0.00343053	0.22747	1	4170	tags=30%, list=20%, signal=36%
DNA_POLYMERASE_ACTIVITY	17	0.505788	1.49521	0.0541667	0.149802	1	4488	tags=41%, list=22%, signal=53%		CARBOHYDRATE_BINDING	66	-0.357573	-1.41382	0.0317164	0.229589	1	4012	tags=30%, list=19%, signal=37%
MITOTIC_CELL_CYCLE_CHECKPOINT	19	0.479699	1.49592	0.0421053	0.149951	1	4967	tags=47%, list=24%, signal=62%		CELL_MIGRATION	87	-0.336118	-1.40656	0.0304762	0.238419	1	6563	tags=47%, list=32%, signal=69%
OUTER_MEMBRANE	23	0.466193	1.49393	0.0315126	0.150253	1	4418	tags=39%, list=21%, signal=50%		ENDOPEPTIDASE_ACTIVITY	103	-0.327144	-1.40479	0.0295203	0.23964	1	5619	tags=38%, list=27%, signal=52%
MICROTUBULE_ORGANIZING_CENTER_ORGANIZATION_AND_BIOGENESIS	14	0.541507	1.48943	0.0610022	0.150747	1	3431	tags=43%, list=17%, signal=51%		SENSORY_PERCEPTION	177	-0.299109	-1.4027	0.0219378	0.241416	1	4326	tags=29%, list=21%, signal=36%
INTRACELLULAR_NON_MEMBRANE_BOUND_ORGANELLE	570	0.273256	1.48704	0	0.15145	1	4425	tags=28%, list=21%, signal=34%		PROTEIN_TYROSINE_PHOSPHATASE_ACTIVITY	51	-0.373031	-1.39926	0.0457143	0.243785	1	2858	tags=25%, list=14%, signal=30%
MITOTIC_SISTER_CHROMATID_SEGREGATION	15	0.526359	1.48778	0.0597302	0.151568	1	7028	tags=73%, list=34%, signal=111%		PROTEIN_AMINO_ACID_DEPHOSPHORYLATION	61	-0.353148	-1.39996	0.0446927	0.244024	1	3833	tags=31%, list=19%, signal=38%
MACROMOLECULAR_COMPLEX	846	0.263953	1.48434	0	0.153163	1	5216	tags=32%, list=25%, signal=40%		POTASSIUM_CHANNEL_ACTIVITY	48	-0.375867	-1.39676	0.0494297	0.246316	1	5002	tags=48%, list=24%, signal=63%
CARBOXYLIC_ACID_TRANSPORT	39	0.402445	1.47855	0.029148	0.15784	1	2728	tags=33%, list=13%, signal=38%
OXIDOREDUCTASE_ACTIVITY	269	0.294675	1.46668	0.00712589	0.16761	1	6191	tags=42%, list=30%, signal=59%
INTRACELLULAR_TRANSPORT	259	0.28828	1.46671	0	0.168421	1	5973	tags=36%, list=29%, signal=50%
REGULATION_OF_MEMBRANE_POTENTIAL	15	0.514466	1.45935	0.0679012	0.168505	1	3124	tags=47%, list=15%, signal=55%
RESPONSE_TO_ENDOGENOUS_STIMULUS	174	0.304428	1.46718	0.00443459	0.168642	1	6980	tags=45%, list=34%, signal=68%
CELLULAR_CATABOLIC_PROCESS	196	0.302771	1.46003	0.00471698	0.168699	1	5635	tags=37%, list=27%, signal=50%
ORGANIC_ACID_TRANSPORT	40	0.400973	1.45839	0.0375	0.168739	1	2728	tags=33%, list=13%, signal=37%
SPINDLE_MICROTUBULE	15	0.516825	1.46074	0.077551	0.168817	1	3864	tags=40%, list=19%, signal=49%
MITOCHONDRIAL_RESPIRATORY_CHAIN_COMPLEX_I	12	0.544492	1.46351	0.058952	0.169281	1	1902	tags=25%, list=9%, signal=28%
CENTROSOME	51	0.380305	1.46422	0.024948	0.169391	1	4687	tags=33%, list=23%, signal=43%
TRANSCRIPTION_INITIATION_FROM_RNA_POLYMERASE_II_PROMOTER	28	0.442044	1.46078	0.0568928	0.169605	1	6900	tags=61%, list=33%, signal=91%
SECRETION_BY_CELL	106	0.327773	1.46095	0.0159091	0.170267	1	5807	tags=42%, list=28%, signal=57%
PROTEIN_AMINO_ACID_N_LINKED_GLYCOSYLATION	28	0.43203	1.4554	0.0702479	0.171009	1	4186	tags=46%, list=20%, signal=58%
CELLULAR_BIOSYNTHETIC_PROCESS	293	0.28479	1.45449	0	0.171046	1	5804	tags=37%, list=28%, signal=51%
MITOTIC_SPINDLE_ORGANIZATION_AND_BIOGENESIS	8	0.59893	1.46099	0.0840336	0.17108	1	6740	tags=75%, list=33%, signal=111%
NUCLEOBASE__NUCLEOSIDE__NUCLEOTIDE_AND_NUCLEIC_ACID_METABOLIC_PROCESS	1127	0.25439	1.45174	0	0.173209	1	5991	tags=36%, list=29%, signal=48%
DOUBLE_STRANDED_DNA_BINDING	30	0.423745	1.45004	0.0529661	0.174214	1	7173	tags=53%, list=35%, signal=82%
CELLULAR_MACROMOLECULE_CATABOLIC_PROCESS	97	0.333564	1.44925	0.0154867	0.174293	1	5530	tags=38%, list=27%, signal=52%
TRANSCRIPTION_INITIATION	33	0.420763	1.44806	0.0386266	0.174611	1	6900	tags=55%, list=33%, signal=82%
MICROTUBULE_ORGANIZING_CENTER	60	0.364899	1.44679	0.0215054	0.175104	1	4967	tags=32%, list=24%, signal=42%
RESPIRATORY_CHAIN_COMPLEX_I	12	0.544492	1.44258	0.0862745	0.178162	1	1902	tags=25%, list=9%, signal=28%
EXOPEPTIDASE_ACTIVITY	29	0.430125	1.44322	0.044586	0.178308	1	3094	tags=31%, list=15%, signal=36%
CELLULAR_PROTEIN_CATABOLIC_PROCESS	54	0.369866	1.43788	0.0230126	0.181538	1	5530	tags=39%, list=27%, signal=53%
POSITIVE_REGULATION_OF_CYTOKINE_PRODUCTION	15	0.503892	1.43855	0.0873563	0.181648	1	3784	tags=47%, list=18%, signal=57%
GLUTAMINE_FAMILY_AMINO_ACID_METABOLIC_PROCESS	14	0.512572	1.43647	0.0693069	0.182252	1	2668	tags=43%, list=13%, signal=49%
NUCLEAR_UBIQUITIN_LIGASE_COMPLEX	9	0.582708	1.43427	0.0850622	0.183706	1	7071	tags=67%, list=34%, signal=101%
PHOSPHOLIPID_BIOSYNTHETIC_PROCESS	36	0.397382	1.43003	0.0677618	0.186852	1	4411	tags=28%, list=21%, signal=35%
RNA_3__END_PROCESSING	9	0.580292	1.4301	0.0965795	0.187581	1	5123	tags=56%, list=25%, signal=74%
AEROBIC_RESPIRATION	14	0.514441	1.42619	0.0897704	0.189411	1	4963	tags=50%, list=24%, signal=66%
OXIDOREDUCTASE_ACTIVITY__ACTING_ON_THE_CH_CH_GROUP_OF_DONORS	23	0.447782	1.42683	0.0717054	0.18952	1	6544	tags=61%, list=32%, signal=89%
SISTER_CHROMATID_SEGREGATION	16	0.499429	1.42106	0.0870488	0.194145	1	4763	tags=50%, list=23%, signal=65%
RIBONUCLEOPROTEIN_BINDING	7	0.620028	1.41931	0.105906	0.194327	1	2454	tags=43%, list=12%, signal=49%
OVULATION_CYCLE	9	0.567682	1.41978	0.0946502	0.194717	1	4880	tags=44%, list=24%, signal=58%
ESTABLISHMENT_OF_CELLULAR_LOCALIZATION	323	0.271828	1.39918	0.00247525	0.211	1	5973	tags=35%, list=29%, signal=49%
PHOSPHOINOSITIDE_BIOSYNTHETIC_PROCESS	22	0.442751	1.40264	0.0735294	0.211339	1	5202	tags=32%, list=25%, signal=42%
CELLULAR_LOCALIZATION	339	0.266533	1.39928	0.00480769	0.2118	1	5973	tags=35%, list=29%, signal=49%
CIRCADIAN_RHYTHM	14	0.506131	1.40283	0.0978261	0.212066	1	2000	tags=29%, list=10%, signal=32%
PEROXISOME_ORGANIZATION_AND_BIOGENESIS	13	0.518253	1.39942	0.106522	0.212559	1	3770	tags=38%, list=18%, signal=47%
TRANSITION_METAL_ION_TRANSPORT	12	0.53001	1.39715	0.103792	0.212684	1	1327	tags=33%, list=6%, signal=36%
RNA_EXPORT_FROM_NUCLEUS	20	0.454467	1.40294	0.0913044	0.212854	1	1725	tags=20%, list=8%, signal=22%
DNA_DAMAGE_CHECKPOINT	18	0.463398	1.39968	0.102249	0.213117	1	6902	tags=72%, list=33%, signal=108%
OXIDOREDUCTASE_ACTIVITY__ACTING_ON_THE_CH_NH_GROUP_OF_DONORS	10	0.557847	1.40018	0.118534	0.213344	1	6677	tags=70%, list=32%, signal=103%
CATABOLIC_PROCESS	206	0.283782	1.39577	0.00700935	0.213526	1	5635	tags=35%, list=27%, signal=48%
MITOCHONDRIAL_OUTER_MEMBRANE	16	0.47675	1.39396	0.0949227	0.214758	1	3468	tags=38%, list=17%, signal=45%
INTEGRAL_TO_ENDOPLASMIC_RETICULUM_MEMBRANE	23	0.435991	1.39133	0.0575221	0.216963	1	4411	tags=43%, list=21%, signal=55%
TRANSFERASE_ACTIVITY__TRANSFERRING_ALKYL_OR_ARYL__OTHER_THAN_METHYL__GROUPS	27	0.425238	1.38974	0.0824742	0.21725	1	5371	tags=48%, list=26%, signal=65%
G1_PHASE_OF_MITOTIC_CELL_CYCLE	12	0.5151	1.39022	0.113786	0.217534	1	1854	tags=25%, list=9%, signal=27%
DNA_DIRECTED_RNA_POLYMERASE_II__CORE_COMPLEX	12	0.51088	1.3864	0.109375	0.220419	1	4662	tags=42%, list=23%, signal=54%
OXIDOREDUCTASE_ACTIVITY_GO_0016706	9	0.564649	1.3857	0.1222	0.220471	1	5598	tags=67%, list=27%, signal=91%
PERIPHERAL_NERVOUS_SYSTEM_DEVELOPMENT	12	0.52043	1.38424	0.119048	0.221362	1	1396	tags=33%, list=7%, signal=36%
TRANSLATION	162	0.291503	1.38323	0.0202703	0.221659	1	7190	tags=47%, list=35%, signal=71%
INTRINSIC_TO_ENDOPLASMIC_RETICULUM_MEMBRANE	23	0.435991	1.379	0.0808081	0.226189	1	4411	tags=43%, list=21%, signal=55%
NUCLEOBASE__NUCLEOSIDE_AND_NUCLEOTIDE_METABOLIC_PROCESS	47	0.354617	1.37765	0.0478261	0.226853	1	5970	tags=43%, list=29%, signal=60%
MEMBRANE_COAT	14	0.478125	1.37586	0.113872	0.227418	1	6183	tags=57%, list=30%, signal=81%
SPHINGOLIPID_METABOLIC_PROCESS	25	0.437982	1.3762	0.0696202	0.227928	1	3133	tags=24%, list=15%, signal=28%
CHROMOSOME_ORGANIZATION_AND_BIOGENESIS	110	0.305145	1.37179	0.0344828	0.230723	1	4772	tags=31%, list=23%, signal=40%
MACROMOLECULE_BIOSYNTHETIC_PROCESS	292	0.267651	1.36922	0	0.231269	1	5834	tags=36%, list=28%, signal=50%
NUCLEOTIDE_EXCISION_REPAIR	18	0.456214	1.37062	0.10041	0.231393	1	8053	tags=56%, list=39%, signal=91%
LIPID_BINDING	70	0.33095	1.36966	0.0456522	0.231607	1	5233	tags=39%, list=25%, signal=51%
SPINDLE_ORGANIZATION_AND_BIOGENESIS	9	0.570728	1.3718	0.119658	0.231618	1	6740	tags=67%, list=33%, signal=99%
REGULATION_OF_CELL_CYCLE	165	0.289887	1.36695	0.0110619	0.232422	1	4478	tags=31%, list=22%, signal=39%
REGULATION_OF_DNA_REPLICATION	18	0.469398	1.36629	0.107527	0.232436	1	3280	tags=39%, list=16%, signal=46%
LIGASE_ACTIVITY__FORMING_CARBON_NITROGEN_BONDS	62	0.336613	1.36529	0.0553097	0.232803	1	5296	tags=34%, list=26%, signal=45%
PROTEIN_SECRETION	28	0.397784	1.36727	0.0790598	0.232942	1	2684	tags=29%, list=13%, signal=33%
SECRETORY_PATHWAY	78	0.326429	1.36139	0.0532151	0.235834	1	5767	tags=42%, list=28%, signal=58%
CARBOXYLIC_ACID_METABOLIC_PROCESS	158	0.287214	1.36169	0.00963855	0.236328	1	6594	tags=46%, list=32%, signal=66%
AMINO_ACID_AND_DERIVATIVE_METABOLIC_PROCESS	88	0.312915	1.35869	0.0313901	0.237514	1	6847	tags=50%, list=33%, signal=74%
CELLULAR_PROTEIN_COMPLEX_DISASSEMBLY	12	0.514313	1.359	0.123667	0.238033	1	6541	tags=58%, list=32%, signal=85%

## Sheet: twin pair ID 2
Up-regulated Twin Pair ID 2 twinA										Up-regulated in Twin Pair ID 2 twinB
Gene Sets Name	Gene Sets Size	Enrichment Score	Normalized Enrichment Score	NOM p-val	FDR q-val	FWER p-val	RANK AT MAX	LEADING EDGE		Gene Sets Name	Gene Sets Size	Enrichment Score	Normalized Enrichment Score	NOM p-val	FDR q-val	FWER p-val	RANK AT MAX	LEADING EDGE
G_PROTEIN_COUPLED_RECEPTOR_ACTIVITY	182	0.525076	2.31697	0	0	0	5933	tags=60%, list=29%, signal=84%		RNA_PROCESSING	144	-0.512364	-2.50066	0	0	0	6947	tags=62%, list=34%, signal=92%
RHODOPSIN_LIKE_RECEPTOR_ACTIVITY	130	0.540877	2.30646	0	0	0	5870	tags=63%, list=28%, signal=88%		RNA_SPLICING	76	-0.553348	-2.45472	0	0	0	6947	tags=62%, list=34%, signal=93%
EXTRACELLULAR_REGION_PART	308	0.453036	2.13474	0	0.000332265	0.005	6509	tags=56%, list=31%, signal=80%		MRNA_METABOLIC_PROCESS	76	-0.542733	-2.42477	0	0	0	7137	tags=70%, list=34%, signal=106%
G_PROTEIN_SIGNALING__COUPLED_TO_CYCLIC_NUCLEOTIDE_SECOND_MESSENGER	94	0.533248	2.13619	0	0.000365491	0.005	5933	tags=61%, list=29%, signal=85%		SPLICEOSOME	40	-0.622576	-2.37448	0	0	0	5210	tags=55%, list=25%, signal=73%
SYSTEM_PROCESS	531	0.439883	2.14115	0	0.000406101	0.005	6748	tags=57%, list=33%, signal=83%		NUCLEAR_PART	503	-0.410252	-2.32223	0	0.000442278	0.002	5990	tags=48%, list=29%, signal=66%
SYNAPTIC_TRANSMISSION	165	0.486834	2.15888	0	0.000436254	0.003	6748	tags=62%, list=33%, signal=92%		MRNA_PROCESSING_GO_0006397	66	-0.535731	-2.3335	0	0.000515991	0.002	7137	tags=68%, list=34%, signal=104%
SUBSTRATE_SPECIFIC_CHANNEL_ACTIVITY	149	0.492426	2.14554	0	0.000456864	0.005	6761	tags=66%, list=33%, signal=97%		RIBONUCLEOPROTEIN_COMPLEX_BIOGENESIS_AND_ASSEMBLY	72	-0.525743	-2.34289	0	0.00061919	0.002	7534	tags=69%, list=36%, signal=109%
AMINE_RECEPTOR_ACTIVITY	34	0.653569	2.19477	0	0.000488947	0.002	5870	tags=74%, list=28%, signal=102%		DNA_REPAIR	107	-0.476894	-2.24562	0	0.00232933	0.012	5290	tags=48%, list=26%, signal=64%
PEPTIDE_RECEPTOR_ACTIVITY	50	0.594311	2.1482	0	0.00052213	0.005	5642	tags=72%, list=27%, signal=99%		CHROMOSOME_SEGREGATION	30	-0.619272	-2.23417	0	0.00242429	0.014	4781	tags=57%, list=23%, signal=74%
G_PROTEIN_COUPLED_RECEPTOR_PROTEIN_SIGNALING_PATHWAY	308	0.462993	2.16449	0	0.000545317	0.003	5933	tags=53%, list=29%, signal=73%		DNA_DIRECTED_RNA_POLYMERASE_II__HOLOENZYME	61	-0.515225	-2.22171	0	0.00250636	0.016	5803	tags=54%, list=28%, signal=75%
NEUROLOGICAL_SYSTEM_PROCESS	357	0.444433	2.11746	0	0.00056475	0.01	4814	tags=44%, list=23%, signal=57%		KINETOCHORE	23	-0.653724	-2.20451	0	0.00259979	0.02	5396	tags=65%, list=26%, signal=88%
CELL_CELL_SIGNALING	380	0.450443	2.15397	0	0.000609152	0.005	6597	tags=56%, list=32%, signal=80%		CHROMOSOME__PERICENTRIC_REGION	29	-0.614741	-2.21352	0	0.00268782	0.019	5396	tags=59%, list=26%, signal=79%
TRANSMISSION_OF_NERVE_IMPULSE	180	0.475551	2.12405	0	0.000611812	0.01	6748	tags=60%, list=33%, signal=88%		LIGASE_ACTIVITY	90	-0.472822	-2.16651	0	0.00311737	0.034	7105	tags=63%, list=34%, signal=96%
EXTRACELLULAR_REGION	400	0.43691	2.08748	0	0.000948753	0.018	6530	tags=56%, list=32%, signal=80%		RIBONUCLEOPROTEIN_COMPLEX	117	-0.446655	-2.1706	0	0.00331221	0.034	6540	tags=53%, list=32%, signal=77%
TRANSMEMBRANE_RECEPTOR_ACTIVITY	390	0.432417	2.05978	0	0.00118983	0.029	5933	tags=51%, list=29%, signal=69%		MICROTUBULE_ORGANIZING_CENTER	60	-0.52231	-2.17788	0	0.00345667	0.031	4781	tags=53%, list=23%, signal=69%
CYCLIC_NUCLEOTIDE_MEDIATED_SIGNALING	96	0.508792	2.0601	0	0.00125982	0.029	5933	tags=59%, list=29%, signal=83%		RNA_SPLICING__VIA_TRANSESTERIFICATION_REACTIONS	30	-0.591664	-2.17118	0	0.00353302	0.034	6875	tags=70%, list=33%, signal=105%
NEUROTRANSMITTER_BINDING	50	0.571221	2.06737	0	0.0012807	0.026	5545	tags=64%, list=27%, signal=87%		MEMBRANE_ENCLOSED_LUMEN	400	-0.387452	-2.17848	0	0.00372257	0.031	6237	tags=45%, list=30%, signal=64%
NEUROTRANSMITTER_RECEPTOR_ACTIVITY	47	0.570341	2.0606	0	0.00133855	0.029	5545	tags=64%, list=27%, signal=87%		DOUBLE_STRAND_BREAK_REPAIR	20	-0.668875	-2.1565	0	0.0037294	0.043	4884	tags=65%, list=24%, signal=85%
ION_CHANNEL_ACTIVITY	142	0.4799	2.04618	0	0.00154535	0.039	6761	tags=64%, list=33%, signal=95%		ORGANELLE_LUMEN	400	-0.387452	-2.15314	0	0.00394285	0.048	6237	tags=45%, list=30%, signal=64%
SECOND_MESSENGER_MEDIATED_SIGNALING	137	0.471311	2.03418	0	0.00180333	0.048	5933	tags=57%, list=29%, signal=79%		MICROTUBULE_CYTOSKELETON	140	-0.427239	-2.11831	0	0.00493746	0.076	5008	tags=45%, list=24%, signal=59%
G_PROTEIN_SIGNALING__COUPLED_TO_CAMP_NUCLEOTIDE_SECOND_MESSENGER	61	0.535405	2.02548	0	0.00192738	0.054	5073	tags=57%, list=25%, signal=76%		CENTROSOME	51	-0.527838	-2.13235	0	0.00505141	0.065	4781	tags=55%, list=23%, signal=71%
EXTRACELLULAR_SPACE	221	0.442305	2.02112	0	0.00197339	0.058	6509	tags=53%, list=31%, signal=77%		M_PHASE_OF_MITOTIC_CELL_CYCLE	77	-0.483467	-2.11948	0	0.00515213	0.076	6294	tags=61%, list=30%, signal=87%
GATED_CHANNEL_ACTIVITY	119	0.477312	2.0118	0	0.00227127	0.068	6761	tags=65%, list=33%, signal=96%		CELL_CYCLE_CHECKPOINT_GO_0000075	43	-0.543665	-2.11992	0	0.00531363	0.075	6016	tags=67%, list=29%, signal=95%
G_PROTEIN_SIGNALING__ADENYLATE_CYCLASE_ACTIVATING_PATHWAY	24	0.646965	2.00061	0	0.00272562	0.085	4905	tags=67%, list=24%, signal=87%		NUCLEAR_LUMEN	341	-0.385871	-2.12351	0	0.00556666	0.075	6237	tags=46%, list=30%, signal=65%
INTRINSIC_TO_PLASMA_MEMBRANE	905	0.398375	1.99076	0	0.00302421	0.099	5742	tags=45%, list=28%, signal=60%		PROTEIN_RNA_COMPLEX_ASSEMBLY	58	-0.506197	-2.0958	0	0.00556986	0.096	7534	tags=67%, list=36%, signal=105%
INTEGRAL_TO_PLASMA_MEMBRANE	891	0.396318	1.97661	0	0.00340144	0.12	5742	tags=45%, list=28%, signal=59%		GOLGI_MEMBRANE	41	-0.534402	-2.0965	0	0.00577615	0.096	4556	tags=49%, list=22%, signal=62%
VOLTAGE_GATED_POTASSIUM_CHANNEL_ACTIVITY	35	0.580488	1.97808	0	0.00347518	0.118	3737	tags=51%, list=18%, signal=63%		DNA_DEPENDENT_ATPASE_ACTIVITY	20	-0.635402	-2.09828	0	0.00593542	0.095	6798	tags=80%, list=33%, signal=119%
POTASSIUM_ION_TRANSPORT	56	0.527489	1.96414	0	0.00382578	0.143	4923	tags=50%, list=24%, signal=65%		ER_TO_GOLGI_VESICLE_MEDIATED_TRANSPORT	17	-0.674822	-2.08878	0	0.00597227	0.106	3477	tags=53%, list=17%, signal=64%
ION_TRANSMEMBRANE_TRANSPORTER_ACTIVITY	267	0.420693	1.96714	0	0.00383073	0.138	6765	tags=54%, list=33%, signal=79%		MITOSIS	75	-0.473096	-2.10099	0	0.00599105	0.093	6294	tags=60%, list=30%, signal=86%
FEEDING_BEHAVIOR	23	0.641035	1.95514	0	0.00433815	0.162	4736	tags=65%, list=23%, signal=84%		DNA_METABOLIC_PROCESS	232	-0.396247	-2.08567	0	0.00603089	0.111	5294	tags=45%, list=26%, signal=60%
PROTEINACEOUS_EXTRACELLULAR_MATRIX	93	0.482828	1.95046	0	0.00443469	0.177	6622	tags=65%, list=32%, signal=94%		CELL_CYCLE_PROCESS	176	-0.406609	-2.08125	0	0.00618328	0.117	6034	tags=52%, list=29%, signal=72%
CAMP_MEDIATED_SIGNALING	62	0.519417	1.95241	0	0.00448206	0.173	5073	tags=56%, list=25%, signal=75%		RESPONSE_TO_DNA_DAMAGE_STIMULUS	137	-0.419474	-2.07846	0	0.00628134	0.121	5290	tags=46%, list=26%, signal=61%
EXTRACELLULAR_MATRIX	94	0.477964	1.9451	0	0.00459017	0.188	6622	tags=64%, list=32%, signal=93%		GOLGI_VESICLE_TRANSPORT	46	-0.51993	-2.07482	0	0.00632516	0.126	5917	tags=61%, list=29%, signal=85%
MONOVALENT_INORGANIC_CATION_TRANSPORT	90	0.479993	1.93426	0	0.00504046	0.217	7116	tags=58%, list=34%, signal=88%		PROTEIN_DNA_COMPLEX_ASSEMBLY	46	-0.519501	-2.06419	0	0.00669716	0.136	5766	tags=57%, list=28%, signal=78%
ION_TRANSPORT	179	0.437969	1.93642	0	0.00508023	0.213	6839	tags=55%, list=33%, signal=81%		SMALL_NUCLEAR_RIBONUCLEOPROTEIN_COMPLEX	19	-0.650019	-2.06051	0	0.00699126	0.147	3812	tags=42%, list=18%, signal=52%
CATION_CHANNEL_ACTIVITY	113	0.461327	1.92962	0	0.00508641	0.23	6761	tags=64%, list=33%, signal=94%		M_PHASE	103	-0.436422	-2.05762	0	0.00700657	0.15	6637	tags=61%, list=32%, signal=90%
SULFOTRANSFERASE_ACTIVITY	25	0.616475	1.93184	0	0.00510493	0.226	4512	tags=56%, list=22%, signal=72%		TRANSCRIPTION_INITIATION_FROM_RNA_POLYMERASE_II_PROMOTER	28	-0.57733	-2.0553	0	0.00701705	0.158	5692	tags=64%, list=28%, signal=89%
SERINE_TYPE_ENDOPEPTIDASE_ACTIVITY	35	0.563649	1.90578	0	0.00672849	0.314	6084	tags=63%, list=29%, signal=89%		UBIQUITIN_LIGASE_COMPLEX	23	-0.617648	-2.05546	0	0.0072067	0.158	5747	tags=65%, list=28%, signal=90%
PHAGOCYTOSIS	15	0.690994	1.90933	0	0.00679264	0.302	4390	tags=73%, list=21%, signal=93%		PROTEIN_CATABOLIC_PROCESS	62	-0.487024	-2.03876	0	0.00830506	0.191	6332	tags=60%, list=31%, signal=86%
NEUROPEPTIDE_BINDING	23	0.621835	1.90633	0.00311526	0.00690101	0.314	5545	tags=74%, list=27%, signal=101%		CHROMOSOME_ORGANIZATION_AND_BIOGENESIS	110	-0.427012	-2.03642	0	0.00836724	0.197	5856	tags=55%, list=28%, signal=76%
ORGAN_MORPHOGENESIS	135	0.440097	1.90264	0	0.0069238	0.33	4844	tags=44%, list=23%, signal=57%		GENERAL_RNA_POLYMERASE_II_TRANSCRIPTION_FACTOR_ACTIVITY	30	-0.56454	-2.03006	0	0.00861589	0.213	5692	tags=67%, list=28%, signal=92%
RESPONSE_TO_WOUNDING	176	0.430541	1.89759	0	0.00726954	0.353	5276	tags=42%, list=25%, signal=56%		NUCLEOPLASM	252	-0.386566	-2.0315	0	0.00863545	0.21	5990	tags=45%, list=29%, signal=63%
SERINE_HYDROLASE_ACTIVITY	40	0.545051	1.89791	0.00146413	0.00742489	0.352	6084	tags=58%, list=29%, signal=81%		SINGLE_STRANDED_DNA_BINDING	30	-0.556766	-2.03196	0.0028169	0.0088069	0.209	5546	tags=60%, list=27%, signal=82%
METAL_ION_TRANSPORT	114	0.453468	1.89267	0	0.00794101	0.381	6839	tags=59%, list=33%, signal=87%		DNA_REPLICATION_INITIATION	14	-0.691239	-2.02603	0.00789474	0.00894979	0.226	2354	tags=50%, list=11%, signal=56%
ANION_TRANSMEMBRANE_TRANSPORTER_ACTIVITY	58	0.49807	1.88844	0	0.00823777	0.402	6319	tags=53%, list=31%, signal=77%		CELL_CYCLE_PHASE	158	-0.400863	-2.01055	0	0.010454	0.266	6294	tags=54%, list=30%, signal=77%
GROWTH_FACTOR_ACTIVITY	51	0.521504	1.88163	0	0.00871635	0.431	6632	tags=65%, list=32%, signal=95%		DNA_REPLICATION	95	-0.435579	-2.00781	0	0.0105337	0.274	5941	tags=58%, list=29%, signal=81%
RECEPTOR_ACTIVITY	537	0.388643	1.88278	0	0.00876214	0.425	5097	tags=42%, list=25%, signal=54%		PROTEIN_MODIFICATION_BY_SMALL_PROTEIN_CONJUGATION	40	-0.523257	-1.99766	0	0.0107867	0.303	4646	tags=48%, list=22%, signal=61%
ION_HOMEOSTASIS	122	0.442041	1.87633	0	0.00898979	0.458	5194	tags=45%, list=25%, signal=60%		PROTEASOME_COMPLEX	23	-0.587393	-1.99904	0	0.0108154	0.299	7185	tags=61%, list=35%, signal=93%
RESPONSE_TO_EXTERNAL_STIMULUS	288	0.4052	1.87662	0	0.00917707	0.458	5886	tags=46%, list=28%, signal=63%		DNA_DEPENDENT_DNA_REPLICATION	51	-0.499837	-1.99954	0	0.0110047	0.299	5941	tags=65%, list=29%, signal=91%
POTASSIUM_CHANNEL_ACTIVITY	48	0.51958	1.87291	0	0.00931164	0.472	3737	tags=42%, list=18%, signal=51%		CONDENSED_CHROMOSOME	30	-0.547624	-2.0015	0	0.0110412	0.288	4062	tags=50%, list=20%, signal=62%
PLASMA_MEMBRANE_PART	1060	0.37029	1.86611	0	0.00980589	0.501	5742	tags=43%, list=28%, signal=57%		TRANSCRIPTION_INITIATION	33	-0.548023	-1.99965	0	0.011234	0.299	5692	tags=58%, list=28%, signal=79%
SERINE_TYPE_PEPTIDASE_ACTIVITY	39	0.535685	1.86071	0	0.0103791	0.523	6084	tags=56%, list=29%, signal=80%		CELLULAR_PROTEIN_CATABOLIC_PROCESS	54	-0.491275	-1.98346	0	0.0113543	0.334	6332	tags=63%, list=31%, signal=90%
CELLULAR_HOMEOSTASIS	138	0.428488	1.84124	0	0.0105205	0.606	5194	tags=45%, list=25%, signal=60%		LIGASE_ACTIVITY__FORMING_CARBON_NITROGEN_BONDS	62	-0.460796	-1.98865	0	0.0115298	0.326	5494	tags=48%, list=27%, signal=66%
NEURON_DIFFERENTIATION	73	0.472994	1.85	0	0.0105333	0.571	4899	tags=47%, list=24%, signal=61%		INTRACELLULAR_ORGANELLE_PART	1060	-0.328087	-1.98381	0	0.0115336	0.333	5848	tags=41%, list=28%, signal=55%
VOLTAGE_GATED_CATION_CHANNEL_ACTIVITY	65	0.477309	1.84713	0	0.0106292	0.582	6435	tags=63%, list=31%, signal=91%		FATTY_ACID_BIOSYNTHETIC_PROCESS	14	-0.67928	-1.98948	0	0.0116254	0.324	3037	tags=50%, list=15%, signal=59%
NEUROPEPTIDE_RECEPTOR_ACTIVITY	22	0.614645	1.84523	0.0015873	0.0106587	0.588	5545	tags=73%, list=27%, signal=99%		DNA_DIRECTED_DNA_POLYMERASE_ACTIVITY	13	-0.695908	-1.98466	0	0.0116594	0.331	4841	tags=69%, list=23%, signal=90%
SUBSTRATE_SPECIFIC_TRANSMEMBRANE_TRANSPORTER_ACTIVITY	331	0.391268	1.84155	0	0.0106875	0.606	6765	tags=49%, list=33%, signal=72%		ORGANELLE_PART	1065	-0.324286	-1.97533	0	0.012509	0.362	5848	tags=41%, list=28%, signal=54%
CATION_TRANSPORT	142	0.433715	1.85004	0	0.0107056	0.571	6839	tags=55%, list=33%, signal=81%		CHROMOSOME	114	-0.415058	-1.96721	0	0.0133055	0.386	6346	tags=54%, list=31%, signal=77%
CELL_SURFACE_RECEPTOR_LINKED_SIGNAL_TRANSDUCTION_GO_0007166	585	0.378651	1.85601	0	0.010724	0.546	5809	tags=44%, list=28%, signal=60%		NUCLEOPLASM_PART	192	-0.388134	-1.96748	0	0.0135094	0.386	6096	tags=47%, list=29%, signal=66%
GENERATION_OF_NEURONS	80	0.462677	1.84189	0.00135135	0.0108357	0.604	5412	tags=49%, list=26%, signal=66%		MITOTIC_CELL_CYCLE	140	-0.395988	-1.94954	0	0.015523	0.436	6294	tags=53%, list=30%, signal=75%
ADENYLATE_CYCLASE_ACTIVATION	18	0.636828	1.85376	0.0015625	0.0108513	0.556	4905	tags=67%, list=24%, signal=87%		NUCLEOLUS	105	-0.401714	-1.92642	0	0.0194094	0.539	6728	tags=50%, list=33%, signal=73%
PEPTIDE_BINDING	78	0.457051	1.83691	0	0.0108543	0.625	5642	tags=51%, list=27%, signal=70%		SPINDLE	36	-0.514752	-1.92655	0	0.0197275	0.539	5159	tags=50%, list=25%, signal=66%
CHEMICAL_HOMEOSTASIS	146	0.422754	1.8432	0	0.0108576	0.598	5194	tags=43%, list=25%, signal=57%		TRNA_METABOLIC_PROCESS	16	-0.629374	-1.92072	0.0027933	0.0204347	0.565	6944	tags=88%, list=34%, signal=132%
ANATOMICAL_STRUCTURE_MORPHOGENESIS	358	0.391241	1.85005	0	0.0108968	0.571	4916	tags=41%, list=24%, signal=52%		TRANSCRIPTION_FROM_RNA_POLYMERASE_III_PROMOTER	16	-0.625302	-1.90637	0.00273973	0.0229031	0.613	4572	tags=50%, list=22%, signal=64%
VOLTAGE_GATED_CHANNEL_ACTIVITY	72	0.481956	1.85078	0.00139276	0.0110289	0.569	6435	tags=63%, list=31%, signal=90%		NUCLEOTIDYLTRANSFERASE_ACTIVITY	42	-0.501017	-1.90334	0	0.0230064	0.619	5988	tags=57%, list=29%, signal=80%
BEHAVIOR	135	0.421884	1.82044	0	0.0112767	0.704	5524	tags=47%, list=27%, signal=64%		ENDOMEMBRANE_SYSTEM	199	-0.373362	-1.90118	0	0.023203	0.627	5389	tags=42%, list=26%, signal=56%
ANATOMICAL_STRUCTURE_DEVELOPMENT	950	0.363606	1.821	0	0.0113788	0.703	5023	tags=38%, list=24%, signal=47%		UBIQUITIN_CYCLE	45	-0.463181	-1.87821	0	0.0278491	0.703	4802	tags=44%, list=23%, signal=58%
HORMONE_SECRETION	16	0.659774	1.82185	0	0.0114438	0.7	4500	tags=63%, list=22%, signal=80%		SMALL_CONJUGATING_PROTEIN_BINDING	11	-0.711238	-1.87879	0	0.0280812	0.7	4275	tags=64%, list=21%, signal=80%
COLLAGEN	21	0.622974	1.82612	0	0.0114737	0.681	5099	tags=71%, list=25%, signal=95%		DNA_INTEGRITY_CHECKPOINT	21	-0.579064	-1.8707	0.00271003	0.029574	0.735	4490	tags=57%, list=22%, signal=73%
MULTICELLULAR_ORGANISMAL_DEVELOPMENT	968	0.362451	1.82251	0	0.011541	0.699	5009	tags=37%, list=24%, signal=47%		PHOSPHOLIPID_BIOSYNTHETIC_PROCESS	36	-0.494086	-1.86892	0	0.0296686	0.741	3578	tags=33%, list=17%, signal=40%
CATION_HOMEOSTASIS	102	0.442402	1.82643	0	0.0115547	0.676	5194	tags=46%, list=25%, signal=61%		ACETYLTRANSFERASE_ACTIVITY	21	-0.564736	-1.85255	0	0.0303361	0.776	6131	tags=62%, list=30%, signal=88%
REGULATION_OF_RESPONSE_TO_EXTERNAL_STIMULUS	14	0.672127	1.82386	0.0016129	0.0115692	0.692	4500	tags=57%, list=22%, signal=73%		MICROTUBULE_ORGANIZING_CENTER_PART	17	-0.607021	-1.86127	0.00534759	0.0304063	0.755	4715	tags=65%, list=23%, signal=84%
SYSTEM_DEVELOPMENT	804	0.368431	1.82658	0	0.0117115	0.676	5005	tags=38%, list=24%, signal=48%		SPINDLE_POLE	16	-0.608817	-1.85713	0.00262467	0.0304475	0.768	5159	tags=69%, list=25%, signal=92%
VOLTAGE_GATED_POTASSIUM_CHANNEL_COMPLEX	40	0.531395	1.82688	0	0.0118187	0.675	3737	tags=45%, list=18%, signal=55%		SISTER_CHROMATID_SEGREGATION	16	-0.628961	-1.86286	0.0132275	0.0305261	0.755	5395	tags=69%, list=26%, signal=93%
CELL_CELL_ADHESION	80	0.461325	1.81614	0	0.0118939	0.726	5579	tags=49%, list=27%, signal=66%		MICROTUBULE_ORGANIZING_CENTER_ORGANIZATION_AND_BIOGENESIS	14	-0.638256	-1.86418	0	0.030541	0.753	1222	tags=43%, list=6%, signal=46%
METAL_ION_TRANSMEMBRANE_TRANSPORTER_ACTIVITY	140	0.423922	1.82739	0	0.0119514	0.673	6761	tags=58%, list=33%, signal=85%		NUCLEAR_EXPORT	31	-0.517389	-1.85835	0.0166667	0.0305867	0.764	5511	tags=58%, list=27%, signal=79%
SENSORY_PERCEPTION	177	0.413439	1.82795	0	0.0120668	0.67	4814	tags=42%, list=23%, signal=55%		TRANSCRIPTION_FACTOR_TFIID_COMPLEX	13	-0.622039	-1.85338	0.00787402	0.0306081	0.774	5803	tags=77%, list=28%, signal=107%
AXONOGENESIS	40	0.51951	1.8097	0	0.0127575	0.76	5220	tags=60%, list=25%, signal=80%		DNA_POLYMERASE_ACTIVITY	17	-0.625339	-1.85377	0.00550964	0.0309283	0.773	4886	tags=71%, list=24%, signal=92%
CELLULAR_CATION_HOMEOSTASIS	99	0.440272	1.80855	0	0.0127919	0.766	5194	tags=46%, list=25%, signal=62%		NUCLEAR_ENVELOPE	66	-0.437102	-1.8486	0	0.0310737	0.791	5715	tags=59%, list=28%, signal=81%
REGULATION_OF_INTERFERON_GAMMA_BIOSYNTHETIC_PROCESS	10	0.733488	1.80313	0.00169205	0.0134061	0.787	3636	tags=50%, list=18%, signal=61%		MEDIATOR_COMPLEX	17	-0.593844	-1.84654	0.00268817	0.031326	0.796	3870	tags=47%, list=19%, signal=58%
NEUROPEPTIDE_HORMONE_ACTIVITY	10	0.728155	1.8033	0	0.0135007	0.786	4638	tags=70%, list=22%, signal=90%		STRUCTURE_SPECIFIC_DNA_BINDING	51	-0.448907	-1.83673	0.00314465	0.0330144	0.822	5261	tags=49%, list=25%, signal=66%
PATTERN_BINDING	42	0.506078	1.79074	0	0.0154617	0.836	5948	tags=57%, list=29%, signal=80%		PROTEIN_UBIQUITINATION	37	-0.480558	-1.83675	0.0027933	0.033422	0.822	4646	tags=43%, list=22%, signal=56%
NEUROGENESIS	90	0.44035	1.78076	0	0.0172024	0.866	5412	tags=44%, list=26%, signal=60%		CENTROSOME_CYCLE	9	-0.722221	-1.83214	0.014742	0.0340588	0.834	1080	tags=44%, list=5%, signal=47%
ORGAN_DEVELOPMENT	539	0.365231	1.77974	0	0.0172155	0.871	5777	tags=42%, list=28%, signal=57%		UBIQUITIN_BINDING	10	-0.713644	-1.82942	0.00738916	0.0345199	0.843	2412	tags=50%, list=12%, signal=57%
NEGATIVE_REGULATION_OF_CYTOKINE_BIOSYNTHETIC_PROCESS	10	0.731274	1.7776	0	0.0173571	0.873	4825	tags=80%, list=23%, signal=104%		PROTEIN_FOLDING	49	-0.455352	-1.82737	0.00319489	0.0346804	0.85	7394	tags=61%, list=36%, signal=95%
GLUTAMATE_SIGNALING_PATHWAY	17	0.624873	1.77095	0.00634921	0.0187749	0.892	7362	tags=82%, list=36%, signal=128%		CYSTEINE_TYPE_ENDOPEPTIDASE_ACTIVITY	38	-0.485898	-1.82308	0.00824176	0.0351559	0.862	2773	tags=32%, list=13%, signal=36%
SODIUM_ION_TRANSPORT	21	0.586079	1.76726	0.00789889	0.0193445	0.899	7084	tags=81%, list=34%, signal=123%		CYSTEINE_TYPE_PEPTIDASE_ACTIVITY	52	-0.448505	-1.82337	0.00334448	0.0354763	0.862	2773	tags=27%, list=13%, signal=31%
HEMATOPOIETIN_INTERFERON_CLASS__D200_DOMAIN__CYTOKINE_RECEPTOR_BINDING	22	0.583256	1.75981	0.00481541	0.0198951	0.921	4620	tags=55%, list=22%, signal=70%		MITOTIC_SISTER_CHROMATID_SEGREGATION	15	-0.625344	-1.81268	0.00254453	0.0366214	0.882	6598	tags=80%, list=32%, signal=117%
CATION_TRANSMEMBRANE_TRANSPORTER_ACTIVITY	205	0.390825	1.76045	0	0.0199366	0.918	6761	tags=52%, list=33%, signal=76%		MEMBRANE_LIPID_BIOSYNTHETIC_PROCESS	43	-0.458272	-1.81312	0	0.0367903	0.881	3578	tags=33%, list=17%, signal=39%
REGULATION_OF_BODY_FLUID_LEVELS	53	0.480157	1.76409	0	0.0199914	0.911	5829	tags=49%, list=28%, signal=68%		DNA_DAMAGE_CHECKPOINT	18	-0.565378	-1.81548	0.00271739	0.0369548	0.878	4490	tags=56%, list=22%, signal=71%
NERVOUS_SYSTEM_DEVELOPMENT	355	0.37095	1.7582	0	0.020042	0.925	6747	tags=48%, list=33%, signal=70%		RNA_BINDING	224	-0.342967	-1.81332	0	0.0371506	0.881	7587	tags=56%, list=37%, signal=87%
EXTRACELLULAR_MATRIX_STRUCTURAL_CONSTITUENT	26	0.5627	1.76067	0.00461538	0.0201393	0.918	6622	tags=69%, list=32%, signal=102%		RESPONSE_TO_ENDOGENOUS_STIMULUS	174	-0.358321	-1.80467	0	0.0389218	0.905	5359	tags=43%, list=26%, signal=58%
EXCITATORY_EXTRACELLULAR_LIGAND_GATED_ION_CHANNEL_ACTIVITY	20	0.600112	1.76069	0.00653595	0.020355	0.918	1637	tags=50%, list=8%, signal=54%		SPLICEOSOME_ASSEMBLY	16	-0.601236	-1.80045	0	0.0400795	0.914	6875	tags=81%, list=33%, signal=122%
HEMOSTASIS	45	0.493402	1.76122	0	0.0204846	0.916	6157	tags=53%, list=30%, signal=76%		NUCLEAR_PORE	28	-0.508384	-1.79809	0.00302115	0.0405061	0.918	6780	tags=71%, list=33%, signal=106%
DETECTION_OF_ABIOTIC_STIMULUS	19	0.593134	1.75189	0.00480769	0.0214606	0.939	6489	tags=79%, list=31%, signal=115%		DAMAGED_DNA_BINDING	17	-0.581405	-1.79406	0.0103093	0.0410299	0.923	7400	tags=71%, list=36%, signal=110%
INFLAMMATORY_RESPONSE	117	0.418456	1.74394	0	0.0219659	0.95	5108	tags=39%, list=25%, signal=52%		RNA_SPLICING_FACTOR_ACTIVITY__TRANSESTERIFICATION_MECHANISM	15	-0.607328	-1.79435	0.0028169	0.0413475	0.921	4730	tags=40%, list=23%, signal=52%
TRANSMEMBRANE_TRANSPORTER_ACTIVITY	360	0.367501	1.74241	0	0.022111	0.952	6765	tags=49%, list=33%, signal=72%		PHOSPHOINOSITIDE_BINDING	15	-0.611076	-1.79204	0.00542005	0.0413554	0.925	2155	tags=47%, list=10%, signal=52%
LIGAND_GATED_CHANNEL_ACTIVITY	38	0.513159	1.74416	0	0.0221492	0.95	4765	tags=61%, list=23%, signal=78%		PHOSPHOLIPID_TRANSPORTER_ACTIVITY	12	-0.634182	-1.78839	0.0169082	0.0413626	0.926	2314	tags=50%, list=11%, signal=56%
NEUROPEPTIDE_SIGNALING_PATHWAY	14	0.660624	1.74493	0.00645161	0.0222016	0.95	4694	tags=64%, list=23%, signal=83%		THYROID_HORMONE_RECEPTOR_BINDING	15	-0.608314	-1.79028	0.00547945	0.0414459	0.926	4001	tags=53%, list=19%, signal=66%
SYNAPTOGENESIS	18	0.603405	1.7379	0.00632911	0.022204	0.961	6178	tags=72%, list=30%, signal=103%		TRANSLATIONAL_INITIATION	35	-0.474199	-1.78899	0.00301205	0.0415938	0.926	8387	tags=80%, list=41%, signal=134%
SKELETAL_DEVELOPMENT	98	0.426955	1.7414	0	0.0222325	0.954	4929	tags=47%, list=24%, signal=61%		SPINDLE_MICROTUBULE	15	-0.614337	-1.78104	0.010929	0.0429203	0.943	6014	tags=67%, list=29%, signal=94%
PATTERN_RECOGNITION_RECEPTOR_ACTIVITY	10	0.704259	1.7403	0.00165017	0.0222669	0.956	5753	tags=80%, list=28%, signal=111%		CENTROSOME_ORGANIZATION_AND_BIOGENESIS	13	-0.617205	-1.78219	0.00531915	0.0430505	0.943	1080	tags=38%, list=5%, signal=41%
TISSUE_DEVELOPMENT	132	0.409226	1.7393	0	0.0222854	0.957	5703	tags=50%, list=28%, signal=69%		BIOPOLYMER_CATABOLIC_PROCESS	107	-0.379856	-1.78228	0	0.0434305	0.942	6332	tags=52%, list=31%, signal=75%
DETECTION_OF_STIMULUS	45	0.487693	1.73817	0.00441826	0.0223311	0.959	6489	tags=58%, list=31%, signal=84%		DOUBLE_STRANDED_DNA_BINDING	30	-0.491919	-1.77484	0.00574713	0.0449674	0.948	3565	tags=40%, list=17%, signal=48%
HOMEOSTATIC_PROCESS	196	0.388715	1.7451	0	0.0223757	0.95	5081	tags=39%, list=25%, signal=52%		PHOSPHOINOSITIDE_BIOSYNTHETIC_PROCESS	22	-0.523864	-1.76562	0.00819672	0.0479969	0.96	4279	tags=41%, list=21%, signal=52%
EXTRACELLULAR_LIGAND_GATED_ION_CHANNEL_ACTIVITY	20	0.600112	1.74558	0.00157978	0.0224934	0.95	1637	tags=50%, list=8%, signal=54%		N_ACETYLTRANSFERASE_ACTIVITY	19	-0.558557	-1.76239	0.00797872	0.0486482	0.964	6131	tags=63%, list=30%, signal=90%
DETECTION_OF_STIMULUS_INVOLVED_IN_SENSORY_PERCEPTION	21	0.573909	1.73486	0.00621118	0.0226934	0.967	4700	tags=57%, list=23%, signal=74%		MICROTUBULE	30	-0.506181	-1.7602	0.00314465	0.0489444	0.964	8086	tags=83%, list=39%, signal=137%
HEART_DEVELOPMENT	36	0.510062	1.74575	0	0.0226966	0.95	3835	tags=42%, list=19%, signal=51%		HISTONE_ACETYLTRANSFERASE_ACTIVITY	15	-0.589481	-1.75687	0.00761421	0.0498491	0.968	6131	tags=60%, list=30%, signal=85%
REGULATION_OF_HEART_CONTRACTION	23	0.558443	1.72948	0.00759878	0.0237561	0.97	6670	tags=74%, list=32%, signal=109%		NUCLEOBASE__NUCLEOSIDE__NUCLEOTIDE_AND_NUCLEIC_ACID_TRANSPORT	31	-0.478412	-1.74738	0	0.0532637	0.978	5511	tags=58%, list=27%, signal=79%
METALLOENDOPEPTIDASE_ACTIVITY	25	0.55559	1.72803	0.00609756	0.0238869	0.971	5873	tags=52%, list=28%, signal=73%		RNA_EXPORT_FROM_NUCLEUS	20	-0.538054	-1.74297	0	0.0544674	0.983	5511	tags=65%, list=27%, signal=89%
POLYSACCHARIDE_BINDING	33	0.521801	1.72458	0.00615385	0.0242586	0.976	6376	tags=61%, list=31%, signal=87%		CELLULAR_MACROMOLECULE_CATABOLIC_PROCESS	97	-0.371931	-1.74354	0	0.0546103	0.982	6332	tags=54%, list=31%, signal=77%
DETECTION_OF_EXTERNAL_STIMULUS	23	0.55824	1.72506	0.00296296	0.0243723	0.975	6489	tags=74%, list=31%, signal=108%		NLS_BEARING_SUBSTRATE_IMPORT_INTO_NUCLEUS	12	-0.625508	-1.73847	0.00707547	0.0557662	0.985	3124	tags=25%, list=15%, signal=29%
COAGULATION	42	0.497021	1.71993	0.00298954	0.0253951	0.981	6157	tags=55%, list=30%, signal=78%		INTRINSIC_TO_GOLGI_MEMBRANE	13	-0.608628	-1.73609	0.0128535	0.0559775	0.986	4556	tags=62%, list=22%, signal=79%
CARBOHYDRATE_BINDING	66	0.45213	1.71865	0.00572246	0.0255373	0.981	5308	tags=50%, list=26%, signal=67%		TRANSFERASE_ACTIVITY__TRANSFERRING_GROUPS_OTHER_THAN_AMINO_ACYL_GROUPS	43	-0.445692	-1.73668	0.00294118	0.0561165	0.986	4201	tags=44%, list=20%, signal=55%
CELLULAR_MORPHOGENESIS_DURING_DIFFERENTIATION	44	0.489602	1.70965	0.00437318	0.0277191	0.984	5220	tags=57%, list=25%, signal=76%		CHROMOSOMAL_PART	89	-0.378734	-1.73145	0	0.0573084	0.989	7014	tags=60%, list=34%, signal=90%
TRANSFERASE_ACTIVITY__TRANSFERRING_SULFUR_CONTAINING_GROUPS	28	0.538471	1.70623	0.00487805	0.0285297	0.984	2357	tags=39%, list=11%, signal=44%		REGULATION_OF_TRANSLATIONAL_INITIATION	28	-0.482652	-1.72756	0.0104439	0.0581114	0.989	5928	tags=54%, list=29%, signal=75%
GLUTAMATE_RECEPTOR_ACTIVITY	20	0.584122	1.70365	0.00778816	0.0290629	0.984	6726	tags=85%, list=33%, signal=126%		LIPID_BIOSYNTHETIC_PROCESS	89	-0.383997	-1.72834	0	0.0581244	0.989	3304	tags=30%, list=16%, signal=36%
WOUND_HEALING	51	0.46387	1.70014	0.00566572	0.0295311	0.988	6157	tags=51%, list=30%, signal=72%		MRNA_BINDING	22	-0.518662	-1.72558	0.00847458	0.0586468	0.989	4127	tags=41%, list=20%, signal=51%
PHOSPHORUS_OXYGEN_LYASE_ACTIVITY	10	0.696292	1.70054	0.0110092	0.029707	0.988	3208	tags=60%, list=16%, signal=71%		ACID_AMINO_ACID_LIGASE_ACTIVITY	51	-0.422779	-1.71817	0.00647249	0.0619386	0.992	6332	tags=53%, list=31%, signal=76%
CALCIUM_INDEPENDENT_CELL_CELL_ADHESION	19	0.581183	1.6975	0.010687	0.029838	0.989	5387	tags=63%, list=26%, signal=85%		MITOCHONDRIAL_SMALL_RIBOSOMAL_SUBUNIT	7	-0.72003	-1.71483	0.0170316	0.0629698	0.992	2853	tags=57%, list=14%, signal=66%
BLOOD_COAGULATION	41	0.48804	1.69808	0.00578871	0.0298663	0.988	6157	tags=54%, list=30%, signal=76%		INTRACELLULAR_TRANSPORT	259	-0.320122	-1.71045	0	0.0642289	0.993	5848	tags=45%, list=28%, signal=62%
CELL_RECOGNITION	17	0.593883	1.69306	0.00327332	0.0309646	0.992	4660	tags=59%, list=23%, signal=76%		DNA_HELICASE_ACTIVITY	22	-0.517168	-1.71119	0.010929	0.064361	0.993	7308	tags=64%, list=35%, signal=98%
NICOTINIC_ACETYLCHOLINE_ACTIVATED_CATION_SELECTIVE_CHANNEL_ACTIVITY	10	0.688011	1.69001	0.0113636	0.0312562	0.993	1142	tags=60%, list=6%, signal=63%		MEIOTIC_RECOMBINATION	14	-0.583511	-1.69275	0.0297767	0.0727143	0.996	4808	tags=64%, list=23%, signal=84%
POSITIVE_REGULATION_OF_CELLULAR_COMPONENT_ORGANIZATION_AND_BIOGENESIS	34	0.505857	1.69137	0.00611621	0.0312807	0.992	5355	tags=47%, list=26%, signal=63%		DNA_RECOMBINATION	41	-0.447323	-1.68972	0.00297619	0.0738078	0.996	6536	tags=59%, list=32%, signal=85%
GLYCOSAMINOGLYCAN_BINDING	31	0.515137	1.69015	0.00457317	0.0314731	0.993	6376	tags=61%, list=31%, signal=88%		ESTABLISHMENT_OF_ORGANELLE_LOCALIZATION	16	-0.557707	-1.6835	0.0136986	0.0765036	0.996	4200	tags=50%, list=20%, signal=63%
NICOTINIC_ACETYLCHOLINE_GATED_RECEPTOR_CHANNEL_COMPLEX	10	0.688011	1.68718	0.0165837	0.0317464	0.994	1142	tags=60%, list=6%, signal=63%		SMALL_RIBOSOMAL_SUBUNIT	7	-0.72003	-1.67298	0.0226131	0.0819392	0.998	2853	tags=57%, list=14%, signal=66%
AXON_GUIDANCE	21	0.564347	1.68757	0.00634921	0.0318303	0.993	4735	tags=62%, list=23%, signal=80%		NUCLEAR_UBIQUITIN_LIGASE_COMPLEX	9	-0.653139	-1.66854	0.0376344	0.0838392	0.998	5747	tags=78%, list=28%, signal=108%
NEURITE_DEVELOPMENT	50	0.467189	1.68404	0.0058309	0.0320523	0.996	5412	tags=54%, list=26%, signal=73%		SMALL_PROTEIN_CONJUGATING_ENZYME_ACTIVITY	46	-0.418835	-1.66614	0.00636943	0.084482	0.998	5747	tags=50%, list=28%, signal=69%
RECEPTOR_BINDING	346	0.356107	1.68469	0	0.0320739	0.996	6715	tags=46%, list=32%, signal=67%		ORGANELLAR_SMALL_RIBOSOMAL_SUBUNIT	7	-0.72003	-1.66452	0.0169492	0.08466	0.998	2853	tags=57%, list=14%, signal=66%
PHOSPHOLIPASE_C_ACTIVITY	15	0.609207	1.68331	0.0128205	0.0320938	0.996	4306	tags=53%, list=21%, signal=67%		RIBOSOME_BIOGENESIS_AND_ASSEMBLY	13	-0.581053	-1.66079	0.0233766	0.0860009	0.998	6185	tags=62%, list=30%, signal=88%
CYCLASE_ACTIVITY	11	0.673702	1.68504	0.00511073	0.032181	0.996	3208	tags=55%, list=16%, signal=65%		ENDOPLASMIC_RETICULUM_LUMEN	9	-0.651124	-1.6568	0.0373134	0.0878552	0.998	3992	tags=44%, list=19%, signal=55%
SUBSTRATE_SPECIFIC_TRANSPORTER_ACTIVITY	375	0.354689	1.68226	0	0.0322344	0.997	6765	tags=47%, list=33%, signal=69%		CELL_CYCLE_GO_0007049	285	-0.307064	-1.64847	0	0.0895457	0.999	6035	tags=45%, list=29%, signal=63%
AMINE_BINDING	20	0.567094	1.67816	0.00775194	0.0333729	0.997	1142	tags=40%, list=6%, signal=42%		OXIDOREDUCTASE_ACTIVITY_GO_0016705	32	-0.445866	-1.64849	0.015873	0.090209	0.999	2361	tags=31%, list=11%, signal=35%
PHOTOTRANSDUCTION	13	0.633346	1.66462	0.00829187	0.0375004	1	6489	tags=85%, list=31%, signal=123%		HELICASE_ACTIVITY	46	-0.410404	-1.64888	0.00628931	0.0906387	0.999	8247	tags=70%, list=40%, signal=115%
DEFENSE_RESPONSE	240	0.366332	1.66482	0	0.0377203	1	5231	tags=36%, list=25%, signal=47%		TRNA_PROCESSING	9	-0.655667	-1.64935	0.0335731	0.0909539	0.999	6944	tags=89%, list=34%, signal=134%
NEURON_DEVELOPMENT	58	0.445103	1.66044	0.00420168	0.038505	1	5412	tags=48%, list=26%, signal=65%		ORGANELLE_LOCALIZATION	21	-0.506883	-1.65034	0.0112676	0.0911837	0.999	4200	tags=48%, list=20%, signal=60%
CELL_MATURATION	16	0.591158	1.66095	0.0141956	0.038566	1	4052	tags=44%, list=20%, signal=54%		REGULATION_OF_I_KAPPAB_KINASE_NF_KAPPAB_CASCADE	78	-0.365734	-1.64009	0.00724638	0.0941844	0.999	3005	tags=28%, list=15%, signal=33%
SYNAPSE_PART	12	0.637072	1.65742	0.0127796	0.0392521	1	4785	tags=58%, list=23%, signal=76%		I_KAPPAB_KINASE_NF_KAPPAB_CASCADE	98	-0.353684	-1.63797	0.00373134	0.0948866	0.999	3626	tags=30%, list=18%, signal=36%
EPIDERMIS_DEVELOPMENT	67	0.427546	1.64972	0.00421348	0.0420479	1	5670	tags=52%, list=27%, signal=72%		TRANSLATION_REGULATOR_ACTIVITY	38	-0.441917	-1.63436	0.00578035	0.0965012	0.999	7533	tags=63%, list=36%, signal=99%
ECTODERM_DEVELOPMENT	76	0.420438	1.64872	0.00409277	0.0421304	1	5703	tags=50%, list=28%, signal=69%		INTRA_GOLGI_VESICLE_MEDIATED_TRANSPORT	11	-0.590147	-1.6322	0.0255102	0.0972577	0.999	7746	tags=91%, list=37%, signal=145%
CORNIFIED_ENVELOPE	13	0.628096	1.64615	0.0181518	0.0429394	1	4967	tags=69%, list=24%, signal=91%		NUCLEOBASE__NUCLEOSIDE_AND_NUCLEOTIDE_METABOLIC_PROCESS	47	-0.394125	-1.62998	0.00330033	0.0980829	1	4771	tags=36%, list=23%, signal=47%
ANION_TRANSPORT	30	0.499284	1.64493	0.00949367	0.0431727	1	7536	tags=67%, list=36%, signal=105%		PROTEIN_TRANSPORT	142	-0.33193	-1.62715	0	0.0992636	1	6114	tags=46%, list=30%, signal=66%
REGULATION_OF_HORMONE_SECRETION	13	0.628879	1.64229	0.012966	0.044098	1	4120	tags=54%, list=20%, signal=67%		TRANSLATION_FACTOR_ACTIVITY__NUCLEIC_ACID_BINDING	36	-0.441043	-1.62345	0.0141643	0.100379	1	7533	tags=64%, list=36%, signal=100%
DIGESTION	38	0.481602	1.63682	0.0146413	0.0457656	1	7819	tags=71%, list=38%, signal=114%		MICROSOME	36	-0.431049	-1.6239	0.0119403	0.10081	1	586	tags=11%, list=3%, signal=11%
STRUCTURAL_CONSTITUENT_OF_MUSCLE	31	0.501689	1.63517	0.0119225	0.0458173	1	7004	tags=68%, list=34%, signal=102%		NUCLEAR_BODY	31	-0.432376	-1.60605	0.0108992	0.109927	1	6854	tags=65%, list=33%, signal=96%
SEXUAL_REPRODUCTION	116	0.391343	1.63701	0	0.0459964	1	3774	tags=30%, list=18%, signal=37%		NUCLEOBASE__NUCLEOSIDE__NUCLEOTIDE_AND_NUCLEIC_ACID_METABOLIC_PROCESS	1127	-0.272971	-1.60907	0	0.109979	1	5393	tags=38%, list=26%, signal=48%
POSITIVE_REGULATION_OF_CYTOSKELETON_ORGANIZATION_AND_BIOGENESIS	10	0.666125	1.63545	0.0212766	0.0460452	1	4495	tags=60%, list=22%, signal=77%		U12_DEPENDENT_SPLICEOSOME	6	-0.699711	-1.60418	0.0581114	0.11041	1	4915	tags=50%, list=24%, signal=66%
CHANNEL_REGULATOR_ACTIVITY	21	0.535753	1.63269	0.00642055	0.0465086	1	4315	tags=48%, list=21%, signal=60%		REGULATION_OF_MITOSIS	36	-0.426216	-1.60726	0.0148368	0.110415	1	6294	tags=61%, list=30%, signal=88%
AUXILIARY_TRANSPORT_PROTEIN_ACTIVITY	23	0.529773	1.62725	0.0176	0.0485142	1	4315	tags=48%, list=21%, signal=60%		POSITIVE_REGULATION_OF_I_KAPPAB_KINASE_NF_KAPPAB_CASCADE	72	-0.372317	-1.60633	0.0114504	0.110442	1	3626	tags=32%, list=18%, signal=39%
REGULATION_OF_ANGIOGENESIS	24	0.518492	1.62789	0.00617284	0.0485295	1	5549	tags=50%, list=27%, signal=68%		PHOSPHOINOSITIDE_METABOLIC_PROCESS	25	-0.467143	-1.60155	0.027027	0.110772	1	4279	tags=40%, list=21%, signal=50%
INORGANIC_ANION_TRANSMEMBRANE_TRANSPORTER_ACTIVITY	19	0.558471	1.61929	0.0179153	0.0521295	1	6319	tags=58%, list=31%, signal=83%		ENDOPLASMIC_RETICULUM_PART	85	-0.351258	-1.60163	0.00796813	0.111469	1	5130	tags=34%, list=25%, signal=45%
ANTIGEN_BINDING	21	0.539593	1.61661	0.0124417	0.0522829	1	2156	tags=33%, list=10%, signal=37%		NUCLEOTIDE_METABOLIC_PROCESS	38	-0.419305	-1.59942	0.0126183	0.11167	1	3681	tags=34%, list=18%, signal=42%
INORGANIC_ANION_TRANSPORT	18	0.553127	1.61516	0.0253165	0.0522896	1	6319	tags=72%, list=31%, signal=104%		MACROMOLECULE_CATABOLIC_PROCESS	126	-0.334475	-1.5981	0	0.111957	1	6332	tags=49%, list=31%, signal=70%
INOSITOL_OR_PHOSPHATIDYLINOSITOL_PHOSPHODIESTERASE_ACTIVITY	13	0.610697	1.61681	0.0166945	0.0525379	1	4306	tags=54%, list=21%, signal=68%		N_ACYLTRANSFERASE_ACTIVITY	21	-0.481391	-1.59519	0.0387597	0.112917	1	6131	tags=62%, list=30%, signal=88%
PHOSPHATE_TRANSMEMBRANE_TRANSPORTER_ACTIVITY	13	0.60943	1.61519	0.0247934	0.0526176	1	5734	tags=62%, list=28%, signal=85%		ORGANELLAR_RIBOSOME	17	-0.514372	-1.59191	0.0261097	0.114578	1	2853	tags=29%, list=14%, signal=34%
POSITIVE_REGULATION_OF_ANGIOGENESIS	9	0.675365	1.6172	0.024077	0.0527159	1	5425	tags=44%, list=26%, signal=60%		GOLGI_APPARATUS_PART	91	-0.343767	-1.58859	0	0.114723	1	7066	tags=54%, list=34%, signal=81%
PROTEASE_INHIBITOR_ACTIVITY	41	0.460571	1.60954	0.00429799	0.0544709	1	4441	tags=37%, list=21%, signal=46%		DRUG_BINDING	14	-0.551311	-1.5901	0.0335052	0.115197	1	3546	tags=50%, list=17%, signal=60%
HORMONE_ACTIVITY	41	0.46291	1.60586	0.0166163	0.0559312	1	4638	tags=51%, list=22%, signal=66%		CHROMOSOME_CONDENSATION	10	-0.599615	-1.58879	0.0293333	0.115362	1	4056	tags=60%, list=20%, signal=75%
INTERMEDIATE_FILAMENT	22	0.52178	1.59898	0.0223285	0.0592714	1	5206	tags=59%, list=25%, signal=79%		MITOCHONDRIAL_TRANSPORT	19	-0.480143	-1.57752	0.0294118	0.12253	1	7098	tags=63%, list=34%, signal=96%
SENSORY_ORGAN_DEVELOPMENT	13	0.598237	1.59835	0.0310458	0.059283	1	4307	tags=54%, list=21%, signal=68%		COENZYME_BIOSYNTHETIC_PROCESS	10	-0.61069	-1.57176	0.0416667	0.126287	1	3373	tags=50%, list=16%, signal=60%
SECONDARY_ACTIVE_TRANSMEMBRANE_TRANSPORTER_ACTIVITY	46	0.443445	1.59719	0.0128205	0.0595123	1	6294	tags=48%, list=30%, signal=69%		MICROTUBULE_CYTOSKELETON_ORGANIZATION_AND_BIOGENESIS	33	-0.426344	-1.5646	0.01983	0.131332	1	4715	tags=48%, list=23%, signal=63%
EXCRETION	34	0.472818	1.59615	0.0108359	0.0597144	1	5549	tags=50%, list=27%, signal=68%		MITOCHONDRIAL_RIBOSOME	17	-0.514372	-1.56192	0.0343008	0.132817	1	2853	tags=29%, list=14%, signal=34%
SEROTONIN_RECEPTOR_ACTIVITY	11	0.631568	1.59437	0.025974	0.0602974	1	6677	tags=73%, list=32%, signal=107%		NUCLEOTIDE_EXCISION_REPAIR	18	-0.484844	-1.55453	0.0374332	0.137566	1	4895	tags=33%, list=24%, signal=44%
ACETYLCHOLINE_BINDING	14	0.592744	1.5933	0.0162338	0.0604938	1	1142	tags=43%, list=6%, signal=45%		SMALL_CONJUGATING_PROTEIN_LIGASE_ACTIVITY	45	-0.398922	-1.55467	0.0170068	0.138265	1	7105	tags=62%, list=34%, signal=95%
IONOTROPIC_GLUTAMATE_RECEPTOR_ACTIVITY	10	0.657822	1.59199	0.0202703	0.0605255	1	6726	tags=90%, list=33%, signal=133%		ISOMERASE_ACTIVITY	33	-0.417844	-1.54983	0.02	0.140418	1	5515	tags=52%, list=27%, signal=70%
CYTOKINE_ACTIVITY	98	0.390009	1.59231	0.0013245	0.0606744	1	4784	tags=41%, list=23%, signal=53%		NUCLEAR_MEMBRANE	45	-0.388891	-1.54365	0.00931677	0.144832	1	5715	tags=53%, list=28%, signal=74%
GENERATION_OF_A_SIGNAL_INVOLVED_IN_CELL_CELL_SIGNALING	27	0.494281	1.58953	0.0140406	0.0611588	1	5399	tags=52%, list=26%, signal=70%		ORGANELLE_MEMBRANE	271	-0.289426	-1.54	0	0.146672	1	5842	tags=37%, list=28%, signal=51%
G_PROTEIN_SIGNALING__COUPLED_TO_IP3_SECOND_MESSENGER__PHOSPHOLIPASE_C_ACTIVATING	37	0.468313	1.58989	0.0235294	0.0613408	1	5870	tags=62%, list=28%, signal=87%		MACROMOLECULE_LOCALIZATION	216	-0.29651	-1.53874	0	0.146897	1	5781	tags=44%, list=28%, signal=60%
INTERMEDIATE_FILAMENT_CYTOSKELETON	22	0.52178	1.58172	0.0212766	0.0651619	1	5206	tags=59%, list=25%, signal=79%		VESICULAR_FRACTION	38	-0.40579	-1.53732	0.0169972	0.147159	1	586	tags=11%, list=3%, signal=11%
MYOBLAST_DIFFERENTIATION	15	0.5745	1.57881	0.0202703	0.0664248	1	4870	tags=53%, list=24%, signal=70%		PROTEIN_METHYLTRANSFERASE_ACTIVITY	14	-0.540511	-1.54017	0.0583756	0.147374	1	6336	tags=71%, list=31%, signal=103%
PHOSPHOINOSITIDE_MEDIATED_SIGNALING	40	0.457032	1.5775	0.0136364	0.0668004	1	5870	tags=60%, list=28%, signal=84%		NUCLEAR_MEMBRANE_PART	38	-0.406338	-1.53208	0.0149701	0.150905	1	5708	tags=58%, list=28%, signal=80%
INTERFERON_GAMMA_BIOSYNTHETIC_PROCESS	11	0.617425	1.57576	0.0424837	0.0673731	1	3636	tags=45%, list=18%, signal=55%		INTRACELLULAR_PROTEIN_TRANSPORT	131	-0.311596	-1.5283	0.0049505	0.152429	1	6114	tags=46%, list=30%, signal=65%
HEPARIN_BINDING	20	0.518486	1.57368	0.0292758	0.0681535	1	5308	tags=55%, list=26%, signal=74%		RNA_3__END_PROCESSING	9	-0.609118	-1.52706	0.0580808	0.152529	1	8095	tags=100%, list=39%, signal=164%
HOMEOSTASIS_OF_NUMBER_OF_CELLS	20	0.524879	1.55914	0.0250391	0.0765162	1	1655	tags=20%, list=8%, signal=22%		PEROXISOME	42	-0.390817	-1.52875	0.038961	0.15303	1	5573	tags=57%, list=27%, signal=78%
REGULATION_OF_PROTEIN_POLYMERIZATION	11	0.621564	1.55613	0.0288136	0.0780451	1	4495	tags=45%, list=22%, signal=58%		CIRCADIAN_RHYTHM	14	-0.524453	-1.52369	0.06469	0.154688	1	374	tags=21%, list=2%, signal=22%
DEVELOPMENTAL_MATURATION	18	0.551329	1.55539	0.0207006	0.0780989	1	4052	tags=39%, list=20%, signal=48%		GLYCEROPHOSPHOLIPID_BIOSYNTHETIC_PROCESS	27	-0.423971	-1.51856	0.0527704	0.156592	1	4279	tags=33%, list=21%, signal=42%
REGULATION_OF_CYTOKINE_BIOSYNTHETIC_PROCESS	35	0.45252	1.54996	0.0233918	0.0814059	1	4825	tags=43%, list=23%, signal=56%		PORE_COMPLEX	33	-0.418119	-1.51902	0.033241	0.157064	1	5708	tags=52%, list=28%, signal=71%
REGULATION_OF_CELL_ADHESION	33	0.470563	1.54567	0.0178571	0.0840113	1	3932	tags=36%, list=19%, signal=45%		PROTEIN_AMINO_ACID_LIPIDATION	22	-0.452982	-1.5198	0.0339943	0.157192	1	5382	tags=50%, list=26%, signal=68%
CELL_SURFACE	73	0.390909	1.54405	0.0107672	0.0845699	1	3351	tags=34%, list=16%, signal=41%		MICROBODY	42	-0.390817	-1.51437	0.0188679	0.15857	1	5573	tags=57%, list=27%, signal=78%
GAMETE_GENERATION	95	0.378802	1.53636	0.00673854	0.0896329	1	3569	tags=27%, list=17%, signal=33%		MICROBODY_PART	12	-0.533094	-1.51539	0.0479798	0.158578	1	4787	tags=67%, list=23%, signal=87%
POLYSACCHARIDE_METABOLIC_PROCESS	15	0.559002	1.52819	0.0553797	0.0951632	1	5862	tags=60%, list=28%, signal=84%		UBIQUITIN_PROTEIN_LIGASE_ACTIVITY	43	-0.389896	-1.51197	0.0273556	0.158975	1	7105	tags=60%, list=34%, signal=92%
STRUCTURAL_MOLECULE_ACTIVITY	222	0.338505	1.52622	0.00118624	0.0961885	1	7007	tags=43%, list=34%, signal=64%		TRANSCRIPTION_FACTOR_COMPLEX	80	-0.338135	-1.51198	0.0134228	0.159828	1	5803	tags=46%, list=28%, signal=64%
REGULATION_OF_BIOLOGICAL_QUALITY	392	0.318841	1.52101	0	0.0997451	1	5868	tags=38%, list=28%, signal=52%		INTEGRAL_TO_GOLGI_MEMBRANE	9	-0.593357	-1.50716	0.0668317	0.162629	1	4556	tags=56%, list=22%, signal=71%
CELL_MIGRATION	87	0.377419	1.51392	0.0153631	0.104831	1	5425	tags=44%, list=26%, signal=59%		TRANS_GOLGI_NETWORK_TRANSPORT_VESICLE	10	-0.567216	-1.50576	0.0771208	0.162994	1	5389	tags=70%, list=26%, signal=95%
CELL_FATE_COMMITMENT	11	0.5975	1.51229	0.0540984	0.104998	1	2699	tags=55%, list=13%, signal=63%		MITOCHONDRIAL_LUMEN	40	-0.385071	-1.49768	0.0426136	0.167218	1	7308	tags=52%, list=35%, signal=81%
ENERGY_RESERVE_METABOLIC_PROCESS	14	0.5646	1.51249	0.0411392	0.105411	1	4281	tags=50%, list=21%, signal=63%		S_PHASE	12	-0.546029	-1.50037	0.0593824	0.167338	1	5387	tags=67%, list=26%, signal=90%
REPRODUCTION	228	0.330724	1.50615	0	0.109439	1	7279	tags=46%, list=35%, signal=70%		MEMBRANE_COAT	14	-0.508321	-1.49833	0.0483461	0.167468	1	7462	tags=64%, list=36%, signal=100%
SMOOTH_MUSCLE_CONTRACTION_GO_0006939	12	0.581262	1.50351	0.0476974	0.110974	1	6530	tags=75%, list=32%, signal=110%		ORGANELLE_ENVELOPE	150	-0.303255	-1.49898	0	0.167749	1	5789	tags=41%, list=28%, signal=56%
ORGANIC_ANION_TRANSMEMBRANE_TRANSPORTER_ACTIVITY	9	0.62862	1.49876	0.0602007	0.114479	1	4005	tags=44%, list=19%, signal=55%		MACROMOLECULAR_COMPLEX_ASSEMBLY	259	-0.279518	-1.49307	0	0.170009	1	5789	tags=39%, list=28%, signal=54%
ANATOMICAL_STRUCTURE_FORMATION	50	0.407369	1.49618	0.031339	0.115987	1	5549	tags=44%, list=27%, signal=60%		ATP_DEPENDENT_DNA_HELICASE_ACTIVITY	10	-0.571184	-1.49342	0.0787402	0.170488	1	6798	tags=60%, list=33%, signal=89%
SODIUM_CHANNEL_ACTIVITY	17	0.52807	1.49084	0.0434783	0.119999	1	7611	tags=88%, list=37%, signal=139%		RIBOSOMAL_SUBUNIT	15	-0.498633	-1.49114	0.0616247	0.171029	1	2853	tags=27%, list=14%, signal=31%
ARYLSULFATASE_ACTIVITY	12	0.57863	1.48743	0.0604027	0.122453	1	2978	tags=42%, list=14%, signal=49%		MITOTIC_CELL_CYCLE_CHECKPOINT	19	-0.462881	-1.48347	0.0630137	0.177637	1	6016	tags=74%, list=29%, signal=104%
ALDO_KETO_REDUCTASE_ACTIVITY	11	0.58806	1.48486	0.0701468	0.124265	1	4444	tags=55%, list=21%, signal=69%		MEMBRANE_FUSION	26	-0.432184	-1.48169	0.0412979	0.177703	1	3552	tags=38%, list=17%, signal=46%
DELAYED_RECTIFIER_POTASSIUM_CHANNEL_ACTIVITY	12	0.583441	1.48303	0.0607083	0.125425	1	3653	tags=58%, list=18%, signal=71%		INTEGRAL_TO_ORGANELLE_MEMBRANE	46	-0.372035	-1.48207	0.0189873	0.178186	1	5025	tags=46%, list=24%, signal=60%
KERATINOCYTE_DIFFERENTIATION	14	0.553904	1.47955	0.0492611	0.128163	1	5670	tags=64%, list=27%, signal=88%		UNFOLDED_PROTEIN_BINDING	38	-0.378621	-1.47797	0.0353698	0.178873	1	7380	tags=47%, list=36%, signal=73%
CELLULAR_DEFENSE_RESPONSE	45	0.416472	1.47767	0.0321637	0.129259	1	4332	tags=40%, list=21%, signal=50%		MITOCHONDRIAL_MATRIX	40	-0.385071	-1.47691	0.0309598	0.179026	1	7308	tags=52%, list=35%, signal=81%
VASCULATURE_DEVELOPMENT	50	0.404467	1.46796	0.039039	0.137742	1	5549	tags=42%, list=27%, signal=57%		REGULATION_OF_DNA_METABOLIC_PROCESS	40	-0.373192	-1.47861	0.0294985	0.179116	1	5005	tags=48%, list=24%, signal=63%
GENERATION_OF_PRECURSOR_METABOLITES_AND_ENERGY	117	0.351509	1.46702	0.00938338	0.138009	1	4553	tags=27%, list=22%, signal=35%		ENVELOPE	150	-0.303255	-1.4749	0.00497512	0.179346	1	5789	tags=41%, list=28%, signal=56%
LOCOMOTORY_BEHAVIOR	82	0.365547	1.46458	0.0203804	0.139605	1	4777	tags=39%, list=23%, signal=51%		COATED_MEMBRANE	14	-0.508321	-1.47874	0.0694789	0.179931	1	7462	tags=64%, list=36%, signal=100%
FEMALE_PREGNANCY	42	0.413754	1.46012	0.0424242	0.143748	1	7906	tags=67%, list=38%, signal=108%		ANDROGEN_RECEPTOR_SIGNALING_PATHWAY	12	-0.533565	-1.47501	0.0605327	0.180106	1	5319	tags=50%, list=26%, signal=67%
LEARNING_AND_OR_MEMORY	12	0.569982	1.45937	0.0741935	0.143948	1	4736	tags=67%, list=23%, signal=86%		DNA_DAMAGE_RESPONSE__SIGNAL_TRANSDUCTION	30	-0.407685	-1.46774	0.0442478	0.180347	1	4612	tags=43%, list=22%, signal=56%
INTERFERON_GAMMA_PRODUCTION	12	0.567134	1.456	0.0611285	0.146778	1	3636	tags=42%, list=18%, signal=51%		NEGATIVE_REGULATION_OF_CELLULAR_COMPONENT_ORGANIZATION_AND_BIOGENESIS	25	-0.430886	-1.46848	0.0432277	0.180386	1	6654	tags=64%, list=32%, signal=94%
REGULATION_OF_AXONOGENESIS	8	0.63032	1.45372	0.0735786	0.148465	1	5220	tags=63%, list=25%, signal=84%		MEIOSIS_I	16	-0.487515	-1.47245	0.061008	0.180618	1	4808	tags=63%, list=23%, signal=81%
CARBOXYLIC_ACID_TRANSPORT	39	0.419116	1.44702	0.044843	0.153414	1	4752	tags=38%, list=23%, signal=50%		INTEGRATOR_COMPLEX	12	-0.528644	-1.46954	0.0894309	0.180805	1	4850	tags=50%, list=23%, signal=65%
REGULATION_OF_ANATOMICAL_STRUCTURE_MORPHOGENESIS	22	0.479662	1.44615	0.0422535	0.153547	1	5868	tags=55%, list=28%, signal=76%		ONE_CARBON_COMPOUND_METABOLIC_PROCESS	26	-0.419803	-1.46628	0.0445682	0.180967	1	6421	tags=50%, list=31%, signal=72%
CHLORIDE_CHANNEL_ACTIVITY	19	0.49036	1.4474	0.0506329	0.153743	1	6597	tags=58%, list=32%, signal=85%		RESPONSE_TO_STEROID_HORMONE_STIMULUS	11	-0.538585	-1.47096	0.0798969	0.181125	1	1161	tags=27%, list=6%, signal=29%
ORGANIC_ACID_TRANSPORT	40	0.412747	1.44788	0.0451713	0.15391	1	4752	tags=38%, list=23%, signal=49%		ORGANELLE_ORGANIZATION_AND_BIOGENESIS	427	-0.262841	-1.4685	0	0.18125	1	5073	tags=33%, list=25%, signal=43%
METALLOPEPTIDASE_ACTIVITY	45	0.407777	1.44481	0.0272727	0.154355	1	5873	tags=44%, list=28%, signal=62%		ENDODEOXYRIBONUCLEASE_ACTIVITY	10	-0.561702	-1.46983	0.0582278	0.181373	1	6536	tags=70%, list=32%, signal=102%
MICROVILLUS	10	0.582902	1.44187	0.0755034	0.155853	1	3754	tags=50%, list=18%, signal=61%		MRNA_SPLICE_SITE_SELECTION	8	-0.60563	-1.46403	0.0738916	0.181468	1	6738	tags=75%, list=33%, signal=111%
ANGIOGENESIS	43	0.406443	1.44264	0.0399408	0.155885	1	5549	tags=42%, list=27%, signal=57%		TRANSLATION_INITIATION_FACTOR_ACTIVITY	23	-0.431787	-1.46481	0.0458453	0.181534	1	7533	tags=65%, list=36%, signal=102%
MYOSIN_COMPLEX	14	0.541284	1.44085	0.0732899	0.156248	1	7462	tags=64%, list=36%, signal=100%		INOSITOL_OR_PHOSPHATIDYLINOSITOL_KINASE_ACTIVITY	15	-0.481388	-1.45876	0.0731071	0.184364	1	4642	tags=40%, list=22%, signal=52%
TRANSMEMBRANE_RECEPTOR_PROTEIN_SERINE_THREONINE_KINASE_SIGNALING_PATHWAY	45	0.400497	1.43853	0.0380117	0.15728	1	3636	tags=29%, list=18%, signal=35%		MACROMOLECULAR_COMPLEX	846	-0.246977	-1.45927	0	0.184603	1	5708	tags=38%, list=28%, signal=50%
CENTRAL_NERVOUS_SYSTEM_DEVELOPMENT	118	0.339918	1.43873	0.0202703	0.157791	1	5356	tags=38%, list=26%, signal=51%		ESTABLISHMENT_OF_PROTEIN_LOCALIZATION	171	-0.283934	-1.45967	0	0.185088	1	6114	tags=45%, list=30%, signal=63%
AMINE_TRANSPORT	36	0.423577	1.43299	0.0502959	0.162695	1	5056	tags=47%, list=24%, signal=62%		MICROBODY_MEMBRANE	11	-0.541409	-1.45455	0.0778302	0.187918	1	4295	tags=64%, list=21%, signal=80%
NEGATIVE_REGULATION_OF_ANGIOGENESIS	13	0.540598	1.43178	0.0863787	0.163177	1	5549	tags=62%, list=27%, signal=84%		ESTABLISHMENT_OF_CELLULAR_LOCALIZATION	323	-0.265738	-1.4537	0	0.18792	1	5848	tags=42%, list=28%, signal=58%
CYTOKINE_BIOSYNTHETIC_PROCESS	38	0.423146	1.42805	0.0549928	0.165113	1	4825	tags=42%, list=23%, signal=55%		PROTEIN_POLYUBIQUITINATION	9	-0.585523	-1.45009	0.0814815	0.191122	1	2129	tags=33%, list=10%, signal=37%
POTASSIUM_CHANNEL_REGULATOR_ACTIVITY	12	0.559563	1.42921	0.0809061	0.16533	1	4315	tags=50%, list=21%, signal=63%		ENDOPLASMIC_RETICULUM_MEMBRANE	77	-0.323386	-1.44759	0.0271186	0.191193	1	5130	tags=32%, list=25%, signal=43%
ELECTRON_TRANSPORT_GO_0006118	49	0.402536	1.42807	0.0404624	0.165851	1	4553	tags=27%, list=22%, signal=34%		CELLULAR_RESPONSE_TO_STRESS	10	-0.549674	-1.44833	0.0690537	0.191334	1	2474	tags=40%, list=12%, signal=45%
EPITHELIAL_CELL_DIFFERENTIATION	10	0.585293	1.42578	0.0821018	0.166229	1	5998	tags=70%, list=29%, signal=99%		TRANSFERASE_ACTIVITY__TRANSFERRING_ACYL_GROUPS	52	-0.353366	-1.44884	0.0196721	0.1916	1	4201	tags=38%, list=20%, signal=48%
REGULATION_OF_MUSCLE_CONTRACTION	18	0.497569	1.42586	0.0741301	0.166894	1	6670	tags=61%, list=32%, signal=90%		INTRINSIC_TO_ORGANELLE_MEMBRANE	48	-0.353395	-1.44348	0.0355987	0.194755	1	5025	tags=44%, list=24%, signal=58%
INNATE_IMMUNE_RESPONSE	22	0.468837	1.42426	0.0641628	0.167054	1	5886	tags=45%, list=28%, signal=63%		LEADING_EDGE	43	-0.379502	-1.44159	0.0517799	0.195762	1	3272	tags=28%, list=16%, signal=33%
CELLULAR_POLYSACCHARIDE_METABOLIC_PROCESS	13	0.526584	1.41768	0.0883797	0.170884	1	5862	tags=54%, list=28%, signal=75%		PEROXISOMAL_PART	12	-0.533094	-1.43924	0.0805195	0.197229	1	4787	tags=67%, list=23%, signal=87%
LEUKOCYTE_MIGRATION	13	0.525311	1.41822	0.0821918	0.170962	1	3167	tags=38%, list=15%, signal=45%		MITOCHONDRION	298	-0.265643	-1.43768	0	0.197974	1	5706	tags=31%, list=28%, signal=42%
INTERCALATED_DISC	9	0.590323	1.41941	0.0831947	0.171101	1	7295	tags=78%, list=35%, signal=120%		PEROXISOMAL_MEMBRANE	11	-0.541409	-1.43627	0.0755668	0.19852	1	4295	tags=64%, list=21%, signal=80%
SUGAR_BINDING	31	0.433541	1.41852	0.0499266	0.171404	1	3951	tags=42%, list=19%, signal=52%		RNA_HELICASE_ACTIVITY	23	-0.413111	-1.43538	0.0628743	0.198579	1	8247	tags=74%, list=40%, signal=123%
CYTOKINE_METABOLIC_PROCESS	39	0.405871	1.41635	0.0560606	0.171712	1	4825	tags=41%, list=23%, signal=53%		RIBOSOME	33	-0.385664	-1.43211	0.0455764	0.201168	1	6951	tags=48%, list=34%, signal=73%
NEGATIVE_REGULATION_OF_CELL_ADHESION	17	0.495062	1.41942	0.0759289	0.171851	1	2658	tags=29%, list=13%, signal=34%		CATABOLIC_PROCESS	206	-0.273227	-1.42645	0.011236	0.206591	1	6332	tags=42%, list=31%, signal=60%
POSITIVE_REGULATION_OF_TRANSLATION	32	0.427382	1.41286	0.0666667	0.174296	1	4332	tags=34%, list=21%, signal=43%		RRNA_PROCESSING	10	-0.548669	-1.4244	0.109974	0.207917	1	6185	tags=60%, list=30%, signal=86%
MORPHOGENESIS_OF_AN_EPITHELIUM	16	0.50829	1.41317	0.08	0.174678	1	5998	tags=63%, list=29%, signal=88%		PROTEIN_TETRAMERIZATION	13	-0.499598	-1.42099	0.0970149	0.21071	1	3130	tags=38%, list=15%, signal=45%
RESPONSE_TO_LIGHT_STIMULUS	42	0.395768	1.40565	0.055313	0.180432	1	5072	tags=43%, list=25%, signal=57%		FATTY_ACID_METABOLIC_PROCESS	60	-0.334526	-1.41871	0.037415	0.211194	1	4086	tags=33%, list=20%, signal=41%
ENZYME_INHIBITOR_ACTIVITY	113	0.334997	1.40595	0.0198939	0.180857	1	4441	tags=28%, list=21%, signal=36%		RNA_METABOLIC_PROCESS	754	-0.245135	-1.41938	0	0.211426	1	5012	tags=33%, list=24%, signal=42%
NEGATIVE_REGULATION_OF_MULTICELLULAR_ORGANISMAL_PROCESS	29	0.435699	1.40647	0.058296	0.181095	1	5412	tags=55%, list=26%, signal=75%		HISTONE_METHYLTRANSFERASE_ACTIVITY	11	-0.529414	-1.41515	0.10221	0.214411	1	6320	tags=73%, list=31%, signal=105%
INWARD_RECTIFIER_POTASSIUM_CHANNEL_ACTIVITY	11	0.559963	1.40047	0.0993266	0.185922	1	3737	tags=36%, list=18%, signal=44%		LIPID_TRANSPORTER_ACTIVITY	27	-0.410183	-1.41212	0.0688623	0.21704	1	5480	tags=52%, list=26%, signal=70%
PHOSPHOLIPASE_ACTIVITY	40	0.400366	1.39332	0.0740741	0.190962	1	4306	tags=35%, list=21%, signal=44%		CERAMIDE_METABOLIC_PROCESS	9	-0.569787	-1.4108	0.114014	0.217518	1	4825	tags=44%, list=23%, signal=58%
SYMPORTER_ACTIVITY	30	0.429226	1.39372	0.0870918	0.191251	1	7152	tags=57%, list=35%, signal=86%		NUCLEAR_ENVELOPE_ENDOPLASMIC_RETICULUM_NETWORK	86	-0.314204	-1.40792	0.0218182	0.220112	1	5359	tags=36%, list=26%, signal=48%
ANION_CHANNEL_ACTIVITY	20	0.473157	1.39413	0.0743134	0.19151	1	6597	tags=55%, list=32%, signal=81%		RNA_POLYMERASE_II_TRANSCRIPTION_MEDIATOR_ACTIVITY	12	-0.510641	-1.40471	0.100817	0.222739	1	3870	tags=42%, list=19%, signal=51%
ANCHORED_TO_MEMBRANE	13	0.531023	1.39217	0.10596	0.191511	1	4164	tags=54%, list=20%, signal=67%		ESTABLISHMENT_AND_OR_MAINTENANCE_OF_CHROMATIN_ARCHITECTURE	68	-0.325052	-1.40011	0.0321429	0.22649	1	5766	tags=44%, list=28%, signal=61%
RESPIRATORY_GASEOUS_EXCHANGE	14	0.512829	1.39515	0.0930599	0.191806	1	1343	tags=29%, list=6%, signal=31%		DNA_PACKAGING	32	-0.391195	-1.39769	0.0652819	0.226529	1	4276	tags=41%, list=21%, signal=51%
ANCHORED_TO_PLASMA_MEMBRANE	13	0.531023	1.39051	0.106624	0.191875	1	4164	tags=54%, list=20%, signal=67%		LIPID_KINASE_ACTIVITY	10	-0.539692	-1.4006	0.112219	0.226916	1	4642	tags=50%, list=22%, signal=64%
EXTRACELLULAR_STRUCTURE_ORGANIZATION_AND_BIOGENESIS	29	0.425401	1.39091	0.0769231	0.192231	1	3306	tags=38%, list=16%, signal=45%		VESICLE_COAT	13	-0.491876	-1.39792	0.0918367	0.227133	1	7462	tags=62%, list=36%, signal=96%
SECRETIN_LIKE_RECEPTOR_ACTIVITY	10	0.565376	1.39414	0.0942761	0.192316	1	4775	tags=60%, list=23%, signal=78%		INTERLEUKIN_2_PRODUCTION	10	-0.532144	-1.39609	0.107969	0.227419	1	3403	tags=50%, list=16%, signal=60%
TRIACYLGLYCEROL_METABOLIC_PROCESS	10	0.551882	1.38728	0.0860927	0.195283	1	7856	tags=80%, list=38%, signal=129%		CELLULAR_LOCALIZATION	339	-0.25316	-1.39803	0	0.227974	1	5848	tags=42%, list=28%, signal=57%
NEGATIVE_REGULATION_OF_SECRETION	11	0.552841	1.38553	0.0938967	0.196693	1	4825	tags=55%, list=23%, signal=71%		TRANSFERASE_ACTIVITY__TRANSFERRING_PHOSPHORUS_CONTAINING_GROUPS	385	-0.253688	-1.39447	0	0.228577	1	5287	tags=34%, list=26%, signal=44%
REGULATION_OF_CELL_CELL_ADHESION	10	0.562705	1.3834	0.106136	0.198703	1	2000	tags=30%, list=10%, signal=33%		ICOSANOID_METABOLIC_PROCESS	17	-0.451948	-1.39314	0.088	0.229083	1	3037	tags=35%, list=15%, signal=41%
NEUTRAL_AMINO_ACID_TRANSMEMBRANE_TRANSPORTER_ACTIVITY	12	0.530582	1.38264	0.114516	0.198852	1	3199	tags=42%, list=15%, signal=49%		CELLULAR_COMPONENT_ASSEMBLY	274	-0.256757	-1.39124	0	0.229582	1	5789	tags=38%, list=28%, signal=53%
METABOTROPIC_GLUTAMATE__GABA_B_LIKE_RECEPTOR_ACTIVITY	10	0.565757	1.38202	0.0904605	0.198861	1	5933	tags=80%, list=29%, signal=112%		CHROMATIN_ASSEMBLY_OR_DISASSEMBLY	25	-0.416118	-1.39166	0.0725076	0.230016	1	7459	tags=72%, list=36%, signal=112%
GABA_RECEPTOR_ACTIVITY	11	0.550464	1.38021	0.116883	0.20038	1	4472	tags=45%, list=22%, signal=58%		COATED_VESICLE_MEMBRANE	13	-0.491876	-1.38964	0.0952381	0.230704	1	7462	tags=62%, list=36%, signal=96%
OXYGEN_AND_REACTIVE_OXYGEN_SPECIES_METABOLIC_PROCESS	17	0.479822	1.37952	0.0859375	0.200432	1	4433	tags=41%, list=21%, signal=52%		CELLULAR_CATABOLIC_PROCESS	196	-0.268225	-1.38751	0.0180723	0.232116	1	6332	tags=42%, list=31%, signal=60%
ENZYME_LINKED_RECEPTOR_PROTEIN_SIGNALING_PATHWAY	135	0.32291	1.37816	0.0231065	0.200571	1	4899	tags=32%, list=24%, signal=41%		RIBONUCLEOPROTEIN_BINDING	7	-0.583407	-1.38558	0.142857	0.233588	1	6866	tags=71%, list=33%, signal=107%
SPERM_MOTILITY	9	0.581313	1.37876	0.0876897	0.20058	1	3204	tags=44%, list=15%, signal=53%		NUCLEOSOME_ASSEMBLY	10	-0.518733	-1.38184	0.123037	0.237431	1	7146	tags=80%, list=35%, signal=122%
ACTIN_FILAMENT_BASED_MOVEMENT	9	0.572053	1.37516	0.116725	0.203724	1	4176	tags=33%, list=20%, signal=42%		LIPOPROTEIN_BIOSYNTHETIC_PROCESS	24	-0.406857	-1.3779	0.101695	0.240314	1	5382	tags=46%, list=26%, signal=62%
NEGATIVE_REGULATION_OF_HYDROLASE_ACTIVITY	13	0.517035	1.37438	0.11617	0.204082	1	4673	tags=31%, list=23%, signal=40%		SPINDLE_ORGANIZATION_AND_BIOGENESIS	9	-0.54109	-1.37849	0.122402	0.240436	1	1731	tags=33%, list=8%, signal=36%
SOLUTE_SODIUM_SYMPORTER_ACTIVITY	12	0.53215	1.3725	0.123539	0.20566	1	6843	tags=67%, list=33%, signal=100%		ENDOPLASMIC_RETICULUM	259	-0.259804	-1.37416	0.00645161	0.243025	1	5130	tags=32%, list=25%, signal=42%
VITAMIN_METABOLIC_PROCESS	17	0.48801	1.36853	0.0969793	0.209868	1	7939	tags=76%, list=38%, signal=124%		REGULATION_OF_CELL_CYCLE	165	-0.272512	-1.37242	0.00448431	0.243155	1	3395	tags=28%, list=16%, signal=33%
TISSUE_MORPHOGENESIS	14	0.504621	1.36733	0.0990712	0.210599	1	6637	tags=64%, list=32%, signal=95%		PROTEIN_LOCALIZATION	195	-0.267038	-1.37437	0	0.243646	1	5781	tags=41%, list=28%, signal=56%
HORMONE_METABOLIC_PROCESS	29	0.421429	1.36296	0.0894569	0.215815	1	5432	tags=45%, list=26%, signal=61%		HISTONE_DEACETYLASE_BINDING	7	-0.585833	-1.37259	0.135593	0.243957	1	5391	tags=71%, list=26%, signal=97%
INTERCELLULAR_JUNCTION_ASSEMBLY	11	0.544317	1.35999	0.113885	0.219136	1	1481	tags=36%, list=7%, signal=39%		MITOTIC_SPINDLE_ORGANIZATION_AND_BIOGENESIS	8	-0.555965	-1.36873	0.128806	0.246889	1	1731	tags=38%, list=8%, signal=41%
SYNAPSE_ORGANIZATION_AND_BIOGENESIS	22	0.448534	1.35734	0.0948148	0.219332	1	3168	tags=41%, list=15%, signal=48%
LEUKOCYTE_CHEMOTAXIS	11	0.527959	1.35461	0.12709	0.219576	1	3167	tags=36%, list=15%, signal=43%
ACTIVE_TRANSMEMBRANE_TRANSPORTER_ACTIVITY	118	0.324107	1.35761	0.0457516	0.219815	1	6843	tags=44%, list=33%, signal=65%
REGULATION_OF_RESPONSE_TO_STIMULUS	54	0.37398	1.35878	0.056899	0.219888	1	4564	tags=31%, list=22%, signal=40%
APICAL_JUNCTION_COMPLEX	30	0.413499	1.35494	0.0967742	0.219977	1	5387	tags=50%, list=26%, signal=67%
DEVELOPMENTAL_GROWTH	10	0.547352	1.35601	0.111296	0.220201	1	1663	tags=30%, list=8%, signal=33%
LIPASE_ACTIVITY	47	0.379661	1.35783	0.0915594	0.220336	1	5324	tags=38%, list=26%, signal=51%
REGULATION_OF_DEFENSE_RESPONSE	19	0.467761	1.35521	0.0880913	0.22049	1	4500	tags=37%, list=22%, signal=47%
FUCOSYLTRANSFERASE_ACTIVITY	9	0.568329	1.3529	0.130952	0.221043	1	6781	tags=56%, list=33%, signal=83%
TIGHT_JUNCTION	27	0.424334	1.3513	0.108729	0.221532	1	5387	tags=52%, list=26%, signal=70%
REPRODUCTIVE_PROCESS	141	0.314281	1.35068	0.0340479	0.221566	1	7279	tags=48%, list=35%, signal=74%
G_PROTEIN_COUPLED_RECEPTOR_BINDING	50	0.3722	1.34885	0.0697674	0.221603	1	5872	tags=46%, list=28%, signal=64%
EXTRACELLULAR_MATRIX_PART	53	0.370219	1.34997	0.0689655	0.221694	1	3355	tags=34%, list=16%, signal=40%
REGULATION_OF_MULTICELLULAR_ORGANISMAL_PROCESS	141	0.313561	1.35158	0.0306905	0.22204	1	6936	tags=48%, list=34%, signal=72%
APICOLATERAL_PLASMA_MEMBRANE	30	0.413499	1.34783	0.0855785	0.222112	1	5387	tags=50%, list=26%, signal=67%
REGULATION_OF_NEUROGENESIS	12	0.51468	1.3489	0.128665	0.222363	1	5340	tags=50%, list=26%, signal=67%
HUMORAL_IMMUNE_RESPONSE	29	0.412596	1.34138	0.105023	0.22928	1	2764	tags=24%, list=13%, signal=28%
BODY_FLUID_SECRETION	9	0.559128	1.34167	0.11236	0.229712	1	9126	tags=89%, list=44%, signal=159%
PHOTORECEPTOR_CELL_MAINTENANCE	9	0.559735	1.33682	0.126456	0.233939	1	3783	tags=67%, list=18%, signal=82%
CALCIUM_CHANNEL_ACTIVITY	32	0.403463	1.33692	0.0957447	0.234672	1	6761	tags=66%, list=33%, signal=97%
POSITIVE_REGULATION_OF_CELL_ADHESION	12	0.518928	1.33059	0.132997	0.241785	1	3932	tags=42%, list=19%, signal=51%
GLAND_DEVELOPMENT	12	0.520425	1.32666	0.128289	0.244136	1	4360	tags=58%, list=21%, signal=74%
PHOSPHOLIPASE_C_ACTIVATION	10	0.54811	1.32724	0.144295	0.24417	1	5642	tags=70%, list=27%, signal=96%
INTEGRIN_BINDING	29	0.40835	1.3281	0.1	0.244535	1	4836	tags=41%, list=23%, signal=54%
NEGATIVE_REGULATION_OF_TRANSLATION	20	0.449199	1.32752	0.126911	0.244696	1	4825	tags=45%, list=23%, signal=59%
CALCIUM_ION_BINDING	93	0.321641	1.32183	0.0635995	0.249254	1	6197	tags=43%, list=30%, signal=61%
POSITIVE_REGULATION_OF_EPITHELIAL_CELL_PROLIFERATION	8	0.577633	1.32241	0.151163	0.249279	1	7546	tags=88%, list=36%, signal=138%

## Sheet: twin pair ID 3
Up-regulated Twin Pair ID 3 twinA										Up-regulated Twin Pair ID 3 twinB
Gene Sets Name	Gene Sets Size	Enrichment Score	Normalized Enrichment Score	NOM p-val	FDR q-val	FWER p-val	RANK AT MAX	LEADING EDGE
OXYGEN_BINDING	20	-0.711752	-2.09978	0	0.0137	0.015	2426	tags=50%, list=12%, signal=57%		n/a

## Sheet: twin pair ID 4
Up-regulated in Twin Pair ID 4 twinA										Up-regulated in Twin Pair ID 4 twinB
Gene Sets Name	Gene Sets Size	Enrichment Score	Normalized Enrichment Score	NOM p-val	FDR q-val	FWER p-val	RANK AT MAX	LEADING EDGE
TASTE_RECEPTOR_ACTIVITY	15	0.748664	1.91647	0	0.22722	0.221	2416	tags=60%, list=12%, signal=68%		n/a

## Sheet: twin pair ID 5
Up-regulated in Twin Pair ID 5 twinA										Up-regulated in Twin Pair ID 5 twinB
Gene Sets Name	Gene Sets Size	Enrichment Score	Normalized Enrichment Score	NOM p-val	FDR q-val	FWER p-val	RANK AT MAX	LEADING EDGE
INORGANIC_ANION_TRANSPORT	18	-0.724091	-2.02603	0	0.0521185	0.054	3398	tags=56%, list=16%, signal=66%		n/a
ANION_TRANSPORT	30	-0.602803	-1.94583	0.00184502	0.111363	0.211	4580	tags=47%, list=22%, signal=60%

## Sheet: twin pair ID 6
Up-regulated in Twin Pair ID 6 twinA										Up-regulated in Twin Pair ID 6 twinB
Gene Sets Name	Gene Sets Size	Enrichment Score	Normalized Enrichment Score	NOM p-val	FDR q-val	FWER p-val	RANK AT MAX	LEADING EDGE		Gene Sets Name	Gene Sets Size	Enrichment Score	Normalized Enrichment Score	NOM p-val	FDR q-val	FWER p-val	RANK AT MAX	LEADING EDGE
CHROMOSOME	114	-0.527094	-2.17157	0	0.024917	0.017	5624	tags=54%, list=27%, signal=73%		G_PROTEIN_SIGNALING__ADENYLATE_CYCLASE_ACTIVATING_PATHWAY	24	0.615202	1.91697	0.0020284	0.220295	0.324	5020	tags=63%, list=24%, signal=82%
MITOTIC_CELL_CYCLE	140	-0.493625	-2.09519	0	0.0339704	0.068	5084	tags=52%, list=25%, signal=69%
CELL_CYCLE_PROCESS	176	-0.469118	-2.05304	0	0.0375061	0.117	4988	tags=49%, list=24%, signal=65%
ATP_BINDING	142	-0.47667	-2.03574	0	0.0385307	0.141	4103	tags=37%, list=20%, signal=45%
MITOSIS	75	-0.534638	-2.06227	0	0.0421983	0.104	5084	tags=53%, list=25%, signal=70%
ADENYL_RIBONUCLEOTIDE_BINDING	148	-0.468776	-2.01442	0	0.0450314	0.185	4103	tags=37%, list=20%, signal=46%
M_PHASE_OF_MITOTIC_CELL_CYCLE	77	-0.544019	-2.10107	0	0.0458974	0.061	5084	tags=55%, list=25%, signal=72%
CHROMOSOMAL_PART	89	-0.512181	-2.0037	0	0.0476298	0.221	5624	tags=53%, list=27%, signal=72%
SPINDLE	36	-0.594064	-1.96012	0	0.0582989	0.372	4524	tags=53%, list=22%, signal=67%
MRNA_PROCESSING_GO_0006397	66	-0.522115	-1.94738	0	0.059073	0.423	6080	tags=59%, list=29%, signal=83%
BASOLATERAL_PLASMA_MEMBRANE	32	-0.613814	-1.96423	0	0.0604504	0.357	1589	tags=31%, list=8%, signal=34%
MRNA_METABOLIC_PROCESS	76	-0.499005	-1.93397	0	0.0609178	0.481	6381	tags=58%, list=31%, signal=83%
BASE_EXCISION_REPAIR	12	-0.75965	-1.92955	0.00198807	0.0617724	0.511	3956	tags=58%, list=19%, signal=72%
M_PHASE	103	-0.485736	-1.94981	0	0.062066	0.413	5084	tags=50%, list=25%, signal=67%
CELL_CYCLE_PHASE	158	-0.454276	-1.96746	0	0.0631572	0.344	4988	tags=48%, list=24%, signal=63%
DOUBLE_STRAND_BREAK_REPAIR	20	-0.673677	-1.93614	0	0.0636304	0.473	4009	tags=60%, list=19%, signal=74%
ADENYL_NUCLEOTIDE_BINDING	153	-0.459972	-1.97161	0	0.0654771	0.325	4103	tags=37%, list=20%, signal=45%
MOLECULAR_ADAPTOR_ACTIVITY	46	-0.542189	-1.89044	0	0.0946316	0.695	2294	tags=26%, list=11%, signal=29%
CHROMOSOME__PERICENTRIC_REGION	29	-0.590476	-1.87893	0	0.102984	0.748	6520	tags=72%, list=32%, signal=106%
CYTOSOLIC_PART	19	-0.662885	-1.86673	0.00205339	0.107995	0.796	3080	tags=42%, list=15%, signal=49%
INTERLEUKIN_RECEPTOR_ACTIVITY	19	-0.655729	-1.8685	0.00200803	0.110149	0.792	2149	tags=37%, list=10%, signal=41%
CYTOPLASM_ORGANIZATION_AND_BIOGENESIS	15	-0.704805	-1.85888	0.00214592	0.11093	0.817	778	tags=27%, list=4%, signal=28%
MAGNESIUM_ION_BINDING	56	-0.520033	-1.84883	0.00407332	0.11806	0.848	3956	tags=34%, list=19%, signal=42%
INTERLEUKIN_BINDING	23	-0.609537	-1.80348	0	0.123951	0.956	2149	tags=35%, list=10%, signal=39%
CONDENSED_CHROMOSOME	30	-0.572662	-1.80916	0.00198413	0.124187	0.946	6433	tags=70%, list=31%, signal=101%
PHOSPHORUS_OXYGEN_LYASE_ACTIVITY	10	-0.733192	-1.79987	0.00414079	0.125619	0.962	21	tags=20%, list=0%, signal=20%
UBIQUITIN_LIGASE_COMPLEX	23	-0.609563	-1.81468	0.00824742	0.125736	0.938	5629	tags=70%, list=27%, signal=95%
INSULIN_LIKE_GROWTH_FACTOR_RECEPTOR_BINDING	8	-0.798185	-1.81073	0.004158	0.126296	0.943	2204	tags=50%, list=11%, signal=56%
PURINE_RIBONUCLEOTIDE_BINDING	187	-0.422181	-1.83813	0	0.126646	0.886	4646	tags=35%, list=22%, signal=45%
PURINE_NUCLEOTIDE_BINDING	192	-0.415101	-1.8243	0	0.12695	0.925	4646	tags=35%, list=22%, signal=45%
MITOTIC_SISTER_CHROMATID_SEGREGATION	15	-0.679037	-1.804	0.0103093	0.127132	0.954	5629	tags=87%, list=27%, signal=119%
INTERCELLULAR_JUNCTION_ASSEMBLY	11	-0.752539	-1.8272	0.00431965	0.127306	0.916	778	tags=27%, list=4%, signal=28%
RIBONUCLEOPROTEIN_COMPLEX	117	-0.435965	-1.81909	0	0.128672	0.931	6026	tags=48%, list=29%, signal=67%
CHROMATIN_BINDING	28	-0.5968	-1.82944	0	0.128924	0.908	5496	tags=68%, list=27%, signal=92%
INTERCELLULAR_JUNCTION_ASSEMBLY_AND_MAINTENANCE	13	-0.710812	-1.81522	0.00626305	0.129248	0.938	778	tags=23%, list=4%, signal=24%
RNA_SPLICING	76	-0.469491	-1.79349	0	0.129393	0.966	5457	tags=51%, list=26%, signal=69%
DNA_REPAIR	107	-0.448275	-1.83102	0	0.131414	0.904	5545	tags=48%, list=27%, signal=65%
KINETOCHORE	23	-0.594327	-1.76411	0.00400802	0.131727	0.991	6520	tags=74%, list=32%, signal=108%
RESPONSE_TO_DNA_DAMAGE_STIMULUS	137	-0.412273	-1.76558	0	0.132625	0.991	5704	tags=47%, list=28%, signal=65%
SISTER_CHROMATID_SEGREGATION	16	-0.662728	-1.76082	0.00817996	0.133039	0.993	5629	tags=81%, list=27%, signal=112%
CELL_CYCLE_GO_0007049	285	-0.382451	-1.76743	0	0.13354	0.991	4988	tags=42%, list=24%, signal=55%
SH3_SH2_ADAPTOR_ACTIVITY	40	-0.527893	-1.77193	0.00203666	0.134419	0.99	2294	tags=25%, list=11%, signal=28%
ACTIN_BINDING	68	-0.473444	-1.77693	0.002	0.134686	0.984	3585	tags=29%, list=17%, signal=35%
CYCLASE_ACTIVITY	11	-0.72006	-1.78591	0.0123457	0.135451	0.975	21	tags=18%, list=0%, signal=18%
LIPID_KINASE_ACTIVITY	10	-0.728608	-1.75529	0.016129	0.136395	0.993	3100	tags=60%, list=15%, signal=71%
LIGASE_ACTIVITY	90	-0.447054	-1.76749	0.00378788	0.136443	0.991	5990	tags=56%, list=29%, signal=78%
SPINDLE_MICROTUBULE	15	-0.665959	-1.77264	0.00607287	0.136899	0.99	4524	tags=67%, list=22%, signal=85%
MICROTUBULE_MOTOR_ACTIVITY	16	-0.655896	-1.78218	0.00796813	0.137363	0.981	2301	tags=50%, list=11%, signal=56%
CYSTEINE_TYPE_ENDOPEPTIDASE_ACTIVITY	38	-0.528298	-1.77694	0.00829876	0.137971	0.984	2143	tags=26%, list=10%, signal=29%
NUCLEOTIDE_BINDING	204	-0.400568	-1.77971	0	0.138123	0.983	4646	tags=35%, list=22%, signal=44%
LOCOMOTORY_BEHAVIOR	82	-0.448257	-1.73858	0	0.149132	0.996	2185	tags=23%, list=11%, signal=26%
RNA_SPLICING__VIA_TRANSESTERIFICATION_REACTIONS	30	-0.554005	-1.73971	0.00584795	0.15078	0.996	5457	tags=60%, list=26%, signal=81%
NUCLEAR_CHROMOSOME	48	-0.50184	-1.74068	0.00383142	0.152512	0.996	5222	tags=50%, list=25%, signal=67%
DNA_DAMAGE_CHECKPOINT	18	-0.612548	-1.72751	0.0206186	0.161206	0.996	4237	tags=56%, list=20%, signal=70%
ENDONUCLEASE_ACTIVITY_GO_0016893	10	-0.711948	-1.71677	0.0160321	0.170169	0.997	3267	tags=60%, list=16%, signal=71%
CELL_JUNCTION	75	-0.450637	-1.71719	0	0.172795	0.997	617	tags=16%, list=3%, signal=16%
TRANSFERASE_ACTIVITY__TRANSFERRING_ACYL_GROUPS	52	-0.490419	-1.71294	0.00612245	0.172985	0.997	4746	tags=42%, list=23%, signal=55%
MICROTUBULE_CYTOSKELETON_ORGANIZATION_AND_BIOGENESIS	33	-0.527809	-1.70423	0.011976	0.179514	0.999	6087	tags=64%, list=29%, signal=90%
COFACTOR_BIOSYNTHETIC_PROCESS	21	-0.582432	-1.7059	0.0191489	0.179833	0.999	5410	tags=52%, list=26%, signal=71%
INTERCELLULAR_JUNCTION	60	-0.462359	-1.69894	0.0039604	0.181626	0.999	617	tags=17%, list=3%, signal=17%
DNA_INTEGRITY_CHECKPOINT	21	-0.582851	-1.7	0.015873	0.183016	0.999	4237	tags=52%, list=20%, signal=66%
LEADING_EDGE	43	-0.49061	-1.69442	0.00894855	0.185213	0.999	1503	tags=23%, list=7%, signal=25%
MICROTUBULE	30	-0.533774	-1.67687	0.00982318	0.209004	1	5624	tags=60%, list=27%, signal=82%
HYDROLASE_ACTIVITY__HYDROLYZING_N_GLYCOSYL_COMPOUNDS	9	-0.729775	-1.66939	0.0183299	0.21466	1	3956	tags=44%, list=19%, signal=55%
CYSTEINE_TYPE_PEPTIDASE_ACTIVITY	52	-0.466417	-1.66943	0.0094697	0.217901	1	2625	tags=25%, list=13%, signal=29%
PROTEASOME_COMPLEX	23	-0.557243	-1.66489	0.0136719	0.218716	1	8374	tags=83%, list=40%, signal=139%
ENDONUCLEASE_ACTIVITY	22	-0.572036	-1.66099	0.0174081	0.222156	1	3465	tags=45%, list=17%, signal=55%
COFACTOR_METABOLIC_PROCESS	50	-0.461305	-1.65453	0.00592885	0.230371	1	5670	tags=40%, list=27%, signal=55%
DNA_DEPENDENT_DNA_REPLICATION	51	-0.461246	-1.64634	0.00574713	0.2342	1	4370	tags=47%, list=21%, signal=60%
NUCLEAR_PART	503	-0.335942	-1.64646	0	0.237337	1	5897	tags=42%, list=28%, signal=57%
ATP_DEPENDENT_HELICASE_ACTIVITY	24	-0.551561	-1.64687	0.0198807	0.240144	1	4731	tags=46%, list=23%, signal=59%
EXONUCLEASE_ACTIVITY	16	-0.585054	-1.59245	0.0391753	0.241093	1	5360	tags=50%, list=26%, signal=67%
DNA_DAMAGE_RESPONSE__SIGNAL_TRANSDUCTION	30	-0.50577	-1.64009	0.0178571	0.242212	1	4237	tags=43%, list=20%, signal=54%
MITOTIC_SPINDLE_ORGANIZATION_AND_BIOGENESIS	8	-0.726603	-1.63796	0.0371094	0.242374	1	1384	tags=50%, list=7%, signal=54%
REPLICATION_FORK	17	-0.582952	-1.59294	0.0456349	0.242527	1	4486	tags=53%, list=22%, signal=68%
RNA_DEPENDENT_ATPASE_ACTIVITY	17	-0.568915	-1.59422	0.0545455	0.242609	1	4442	tags=53%, list=21%, signal=67%
TRANSFERASE_ACTIVITY__TRANSFERRING_GROUPS_OTHER_THAN_AMINO_ACYL_GROUPS	43	-0.476276	-1.63202	0.0144033	0.242968	1	5781	tags=49%, list=28%, signal=68%
MACROMOLECULAR_COMPLEX_ASSEMBLY	259	-0.343424	-1.58391	0.00195695	0.2438	1	5373	tags=39%, list=26%, signal=53%
TRANSCRIPTION_INITIATION	33	-0.492275	-1.59494	0.012474	0.243878	1	6433	tags=67%, list=31%, signal=97%
HYDROLASE_ACTIVITY__ACTING_ON_GLYCOSYL_BONDS	40	-0.483934	-1.63287	0.00579151	0.244908	1	3465	tags=35%, list=17%, signal=42%
INOSITOL_OR_PHOSPHATIDYLINOSITOL_PHOSPHATASE_ACTIVITY	11	-0.661944	-1.63437	0.0342742	0.245343	1	1518	tags=36%, list=7%, signal=39%
ENDODEOXYRIBONUCLEASE_ACTIVITY	10	-0.662976	-1.59528	0.044	0.245698	1	5360	tags=60%, list=26%, signal=81%
NUCLEOSIDE_TRIPHOSPHATASE_ACTIVITY	196	-0.352757	-1.58403	0	0.245936	1	4805	tags=34%, list=23%, signal=44%
POSITIVE_REGULATION_OF_CYTOKINE_PRODUCTION	15	-0.596151	-1.59587	0.0341365	0.246976	1	4149	tags=40%, list=20%, signal=50%
MITOCHONDRIAL_MATRIX	40	-0.469965	-1.57206	0.0183299	0.246983	1	6856	tags=55%, list=33%, signal=82%
MITOCHONDRIAL_LUMEN	40	-0.469965	-1.58451	0.0318725	0.247422	1	6856	tags=55%, list=33%, signal=82%
ATPASE_ACTIVITY	105	-0.396347	-1.59815	0.00567108	0.247993	1	4731	tags=40%, list=23%, signal=52%
MOTOR_ACTIVITY	27	-0.529697	-1.62538	0.01875	0.248113	1	3716	tags=41%, list=18%, signal=50%
LIGASE_ACTIVITY__FORMING_CARBON_OXYGEN_BONDS	13	-0.614933	-1.57883	0.0416667	0.248455	1	7391	tags=85%, list=36%, signal=132%
CHROMOSOME_CONDENSATION	10	-0.669103	-1.57232	0.0421941	0.24869	1	6412	tags=90%, list=31%, signal=130%
HETEROGENEOUS_NUCLEAR_RIBONUCLEOPROTEIN_COMPLEX	9	-0.683524	-1.58503	0.0402542	0.248813	1	6556	tags=100%, list=32%, signal=146%
SPINDLE_ORGANIZATION_AND_BIOGENESIS	9	-0.682953	-1.5863	0.0424242	0.24885	1	4441	tags=67%, list=21%, signal=85%
COENZYME_METABOLIC_PROCESS	36	-0.47908	-1.56601	0.0198413	0.24887	1	3631	tags=31%, list=18%, signal=37%
PYROPHOSPHATASE_ACTIVITY	210	-0.354049	-1.59617	0	0.249069	1	4805	tags=35%, list=23%, signal=45%
POSITIVE_REGULATION_OF_DEFENSE_RESPONSE	9	-0.65709	-1.56306	0.0688172	0.249521	1	1777	tags=22%, list=9%, signal=24%
RNA_HELICASE_ACTIVITY	23	-0.524282	-1.56922	0.0510204	0.249797	1	4442	tags=48%, list=21%, signal=61%
DNA_DEPENDENT_ATPASE_ACTIVITY	20	-0.549798	-1.56804	0.0277228	0.249882	1	5545	tags=50%, list=27%, signal=68%
RESPONSE_TO_ENDOGENOUS_STIMULUS	174	-0.35967	-1.56666	0.0019305	0.249903	1	4747	tags=39%, list=23%, signal=50%
RNA_PROCESSING	144	-0.365856	-1.57526	0.00194932	0.249912	1	6080	tags=47%, list=29%, signal=66%
MACROMOLECULAR_COMPLEX	846	-0.317179	-1.6262	0	0.249939	1	6032	tags=39%, list=29%, signal=53%
PHOSPHATASE_BINDING	11	-0.613593	-1.56404	0.0472279	0.249958	1	6381	tags=73%, list=31%, signal=105%

## Sheet: twin pair ID 7
Up-regulated in Twin Pair ID 7 twinA										Up-regulated in Twin Pair ID 7 twinB
Gene Sets Name	Gene Sets Size	Enrichment Score	Normalized Enrichment Score	NOM p-val	FDR q-val	FWER p-val	RANK AT MAX	LEADING EDGE
INWARD_RECTIFIER_POTASSIUM_CHANNEL_ACTIVITY	11	0.846008	2.05507	0	0.043641	0.043	2278	tags=45%, list=11%, signal=51%		n/a

## Sheet: twin piar ID 8
Up-regulated in Twin Pair ID 8 twinA										Up-regulated in Twin Pair ID 8 twinB
Gene Sets Name	Gene Sets Size	Enrichment Score	Normalized Enrichment Score	NOM p-val	FDR q-val	FWER p-val	RANK AT MAX	LEADING EDGE
UBIQUITIN_BINDING	10	0.781241	1.83485	0	0.200143	0.631	811	tags=20%, list=4%, signal=21%		n/a
SMALL_CONJUGATING_PROTEIN_BINDING	11	0.770087	1.88259	0	0.207073	0.409	811	tags=18%, list=4%, signal=19%
S_PHASE_OF_MITOTIC_CELL_CYCLE	8	0.826651	1.84535	0	0.209056	0.577	1	tags=13%, list=0%, signal=12%
AMINE_CATABOLIC_PROCESS	24	0.629823	1.90393	0	0.230201	0.33	4499	tags=58%, list=22%, signal=74%

## Sheet: twin pair ID 9
Up-regulated in Twin Pair ID 9 twinA										Up-regulated in Twin Pair ID 9 twinB
Gene Sets Name	Gene Sets Size	Enrichment Score	Normalized Enrichment Score	NOM p-val	FDR q-val	FWER p-val	RANK AT MAX	LEADING EDGE		Gene Sets Name	Gene Sets Size	Enrichment Score	Normalized Enrichment Score	NOM p-val	FDR q-val	FWER p-val	RANK AT MAX	LEADING EDGE
MITOCHONDRION	298	0.506224	2.41012	0	0	0	5154	tags=54%, list=25%, signal=71%		CHEMOKINE_RECEPTOR_BINDING	40	-0.499034	-1.73121	0.01	0.194928	0.997	4046	tags=38%, list=20%, signal=47%
MITOCHONDRIAL_PART	124	0.540315	2.3027	0	0.00047792	0.001	5209	tags=55%, list=25%, signal=73%		VOLTAGE_GATED_CALCIUM_CHANNEL_COMPLEX	15	-0.64702	-1.74126	0.0217391	0.196383	0.996	3216	tags=53%, list=16%, signal=63%
RNA_PROCESSING	144	0.511762	2.20763	0	0.00379084	0.011	6745	tags=67%, list=33%, signal=99%		SMALL_GTPASE_MEDIATED_SIGNAL_TRANSDUCTION	83	-0.450632	-1.74341	0	0.198697	0.995	1362	tags=14%, list=7%, signal=15%
MITOCHONDRIAL_MEMBRANE_PART	45	0.600105	2.1631	0	0.00452742	0.027	5209	tags=58%, list=25%, signal=77%		DETECTION_OF_STIMULUS_INVOLVED_IN_SENSORY_PERCEPTION	21	-0.601147	-1.7347	0.00858369	0.200629	0.997	1571	tags=29%, list=8%, signal=31%
ORGANELLE_ENVELOPE	150	0.500188	2.1824	0	0.00469346	0.019	5209	tags=50%, list=25%, signal=66%		POSITIVE_REGULATION_OF_LYMPHOCYTE_ACTIVATION	23	-0.582511	-1.73127	0.0181452	0.20063	0.997	814	tags=22%, list=4%, signal=23%
ENVELOPE	150	0.500188	2.17257	0	0.00488161	0.024	5209	tags=50%, list=25%, signal=66%		IMMUNE_SYSTEM_PROCESS	301	-0.365227	-1.69117	0	0.200712	1	2549	tags=20%, list=12%, signal=23%
MITOCHONDRIAL_INNER_MEMBRANE	60	0.561684	2.12317	0	0.00869888	0.062	5820	tags=58%, list=28%, signal=81%		PLASMA_MEMBRANE_PART	1060	-0.328038	-1.69616	0	0.201308	1	4718	tags=31%, list=23%, signal=38%
MITOCHONDRIAL_MEMBRANE	77	0.523301	2.0702	0	0.0104613	0.127	5820	tags=58%, list=28%, signal=81%		VOLTAGE_GATED_CALCIUM_CHANNEL_ACTIVITY	18	-0.621753	-1.69356	0.0173077	0.201363	1	3216	tags=44%, list=16%, signal=53%
RNA_SPLICING	76	0.533756	2.07117	0	0.0113252	0.126	6745	tags=64%, list=33%, signal=95%		TRANSMEMBRANE_RECEPTOR_PROTEIN_PHOSPHATASE_ACTIVITY	18	-0.685135	-1.90227	0.00401606	0.201716	0.688	269	tags=17%, list=1%, signal=17%
MITOCHONDRIAL_ENVELOPE	85	0.524153	2.08612	0	0.0114547	0.104	5820	tags=59%, list=28%, signal=82%		CELL_MIGRATION	87	-0.440607	-1.74449	0.00204082	0.203175	0.995	2004	tags=24%, list=10%, signal=27%
NUCLEOLAR_PART	14	0.773652	2.05287	0	0.0116465	0.161	2799	tags=79%, list=14%, signal=91%		ANCHORED_TO_MEMBRANE	13	-0.65203	-1.71188	0.0255319	0.204505	0.998	1295	tags=23%, list=6%, signal=25%
MITOCHONDRIAL_LUMEN	40	0.611714	2.05776	0	0.0116842	0.152	4762	tags=58%, list=23%, signal=75%		REGULATION_OF_SMALL_GTPASE_MEDIATED_SIGNAL_TRANSDUCTION	22	-0.58491	-1.69681	0.0123711	0.204895	1	1362	tags=27%, list=7%, signal=29%
ORGANELLE_INNER_MEMBRANE	67	0.541346	2.07376	0	0.0118006	0.119	5820	tags=55%, list=28%, signal=77%		POSITIVE_REGULATION_OF_T_CELL_ACTIVATION	21	-0.603409	-1.71806	0.0163599	0.205618	0.998	814	tags=24%, list=4%, signal=25%
MITOCHONDRIAL_MATRIX	40	0.611714	2.09272	0	0.0120586	0.098	4762	tags=58%, list=23%, signal=75%		IMMUNE_RESPONSE	211	-0.379129	-1.68133	0	0.207324	1	4138	tags=29%, list=20%, signal=36%
NUCLEOLUS	105	0.483618	2.00203	0	0.0142367	0.271	5094	tags=52%, list=25%, signal=69%		MEMBRANE_FUSION	26	-0.5666	-1.71354	0.0117417	0.207381	0.998	3830	tags=31%, list=19%, signal=38%
RIBONUCLEOPROTEIN_COMPLEX	117	0.482688	2.02411	0	0.0144621	0.217	5883	tags=52%, list=28%, signal=72%		EXTRACELLULAR_MATRIX	94	-0.450878	-1.77128	0	0.207445	0.99	5189	tags=45%, list=25%, signal=59%
SMALL_NUCLEAR_RIBONUCLEOPROTEIN_COMPLEX	19	0.6917	1.994	0	0.0147051	0.286	5858	tags=84%, list=28%, signal=117%		VESICULAR_FRACTION	38	-0.549538	-1.81586	0.00195695	0.207925	0.957	893	tags=18%, list=4%, signal=19%
DNA_REPAIR	107	0.490881	2.02912	0	0.0147906	0.21	4701	tags=48%, list=23%, signal=61%		NEGATIVE_REGULATION_OF_MULTICELLULAR_ORGANISMAL_PROCESS	29	-0.542247	-1.70621	0.00976562	0.208654	1	1205	tags=24%, list=6%, signal=26%
RESPONSE_TO_DNA_DAMAGE_STIMULUS	137	0.460555	2.00292	0	0.0148567	0.271	5441	tags=50%, list=26%, signal=67%		GLAND_DEVELOPMENT	12	-0.679143	-1.69709	0.0164609	0.209238	1	2004	tags=42%, list=10%, signal=46%
NUCLEAR_MEMBRANE_PART	38	0.594642	2.0106	0	0.0152039	0.254	5007	tags=63%, list=24%, signal=83%		INTERCELLULAR_JUNCTION	60	-0.469925	-1.71939	0.00579151	0.209353	0.998	2527	tags=23%, list=12%, signal=27%
MRNA_PROCESSING_GO_0006397	66	0.51811	2.00451	0	0.0153394	0.267	6745	tags=65%, list=33%, signal=96%		MONOOXYGENASE_ACTIVITY	26	-0.563478	-1.74464	0.00858369	0.209963	0.995	3059	tags=38%, list=15%, signal=45%
PORE_COMPLEX	33	0.614931	2.01139	0	0.0160436	0.253	5007	tags=67%, list=24%, signal=88%		ESTABLISHMENT_AND_OR_MAINTENANCE_OF_CELL_POLARITY	19	-0.603282	-1.69922	0.0121951	0.210576	1	3208	tags=32%, list=16%, signal=37%
SPLICEOSOME	40	0.571154	1.96932	0	0.0185187	0.357	5860	tags=65%, list=28%, signal=91%		DEFENSE_RESPONSE	240	-0.384714	-1.75201	0	0.210712	0.993	5163	tags=39%, list=25%, signal=51%
ATP_DEPENDENT_RNA_HELICASE_ACTIVITY	16	0.714992	1.96301	0	0.0188438	0.375	4562	tags=69%, list=22%, signal=88%		OXIDOREDUCTASE_ACTIVITY_GO_0016705	32	-0.531269	-1.68189	0.0205339	0.210829	1	681	tags=19%, list=3%, signal=19%
RIBONUCLEOPROTEIN_COMPLEX_BIOGENESIS_AND_ASSEMBLY	72	0.499865	1.92683	0	0.0223832	0.502	5858	tags=57%, list=28%, signal=79%		RAS_GUANYL_NUCLEOTIDE_EXCHANGE_FACTOR_ACTIVITY	17	-0.606951	-1.67616	0.0385396	0.211444	1	2791	tags=41%, list=13%, signal=48%
RNA_HELICASE_ACTIVITY	23	0.630749	1.9271	0.00183486	0.0231551	0.502	3592	tags=52%, list=17%, signal=63%		MORPHOGENESIS_OF_AN_EPITHELIUM	16	-0.660185	-1.75974	0.0107066	0.212276	0.991	2128	tags=50%, list=10%, signal=56%
MEMBRANE_ENCLOSED_LUMEN	400	0.392281	1.92067	0	0.0236349	0.538	5223	tags=40%, list=25%, signal=52%		CALCIUM_ION_TRANSMEMBRANE_TRANSPORTER_ACTIVITY	11	-0.674494	-1.70082	0.0298211	0.21331	1	3978	tags=55%, list=19%, signal=67%
RNA_DEPENDENT_ATPASE_ACTIVITY	17	0.676664	1.91082	0	0.0238245	0.575	4562	tags=65%, list=22%, signal=83%		CALCIUM_CHANNEL_ACTIVITY	32	-0.528178	-1.67225	0.00817996	0.213944	1	4159	tags=38%, list=20%, signal=47%
HELICASE_ACTIVITY	46	0.532022	1.92758	0	0.0239143	0.5	4562	tags=52%, list=22%, signal=67%		REGULATION_OF_T_CELL_ACTIVATION	27	-0.605861	-1.87125	0	0.214318	0.804	814	tags=26%, list=4%, signal=27%
ATP_DEPENDENT_HELICASE_ACTIVITY	24	0.625553	1.91421	0	0.0244307	0.563	4562	tags=63%, list=22%, signal=80%		ION_CHANNEL_ACTIVITY	142	-0.390832	-1.6625	0	0.214501	1	4299	tags=33%, list=21%, signal=41%
ORGANELLE_LUMEN	400	0.392281	1.91088	0	0.0245465	0.575	5223	tags=40%, list=25%, signal=52%		TRANSMEMBRANE_RECEPTOR_PROTEIN_TYROSINE_KINASE_SIGNALING_PATHWAY	80	-0.482104	-1.85262	0	0.214685	0.881	5014	tags=43%, list=24%, signal=56%
RIBOSOME_BIOGENESIS_AND_ASSEMBLY	13	0.749568	1.92888	0.00197239	0.0245574	0.497	2674	tags=69%, list=13%, signal=79%		RECEPTOR_COMPLEX	54	-0.494769	-1.76243	0.0040404	0.215	0.99	4096	tags=43%, list=20%, signal=53%
DNA_METABOLIC_PROCESS	232	0.419235	1.93023	0	0.0249139	0.487	5137	tags=48%, list=25%, signal=63%		GATED_CHANNEL_ACTIVITY	119	-0.398559	-1.64335	0	0.215189	1	4299	tags=34%, list=21%, signal=42%
NUCLEAR_PORE	28	0.615903	1.93081	0	0.0255752	0.484	6369	tags=79%, list=31%, signal=113%		EXTRACELLULAR_REGION_PART	308	-0.352914	-1.64762	0	0.215363	1	5205	tags=40%, list=25%, signal=52%
NUCLEAR_PART	503	0.379773	1.88964	0	0.0286605	0.656	5870	tags=44%, list=28%, signal=60%		EXTRACELLULAR_REGION	400	-0.342788	-1.64553	0	0.21539	1	4196	tags=32%, list=20%, signal=39%
CHROMATIN_BINDING	28	0.588014	1.88012	0.00203666	0.0290849	0.695	7079	tags=71%, list=34%, signal=108%		INTERCELLULAR_JUNCTION_ASSEMBLY	11	-0.708366	-1.75372	0.00831601	0.215448	0.993	1758	tags=45%, list=8%, signal=50%
CARBOHYDRATE_KINASE_ACTIVITY	15	0.698732	1.8852	0	0.0292309	0.671	1929	tags=47%, list=9%, signal=51%		RESPONSE_TO_OTHER_ORGANISM	74	-0.4679	-1.7718	0.00189753	0.21557	0.989	2943	tags=24%, list=14%, signal=28%
MRNA_METABOLIC_PROCESS	76	0.479861	1.88063	0	0.0296924	0.693	6745	tags=63%, list=33%, signal=93%		TUBE_DEVELOPMENT	17	-0.63287	-1.74497	0.0132075	0.216892	0.995	1705	tags=35%, list=8%, signal=38%
PROTEASOME_COMPLEX	23	0.610024	1.86483	0	0.0326011	0.744	7540	tags=87%, list=36%, signal=137%		INTERCELLULAR_JUNCTION_ASSEMBLY_AND_MAINTENANCE	13	-0.690582	-1.80471	0.008	0.217116	0.968	652	tags=31%, list=3%, signal=32%
RIBOSOMAL_SUBUNIT	15	0.695744	1.85451	0.00192678	0.0333187	0.778	3725	tags=60%, list=18%, signal=73%		CHEMOKINE_ACTIVITY	39	-0.507436	-1.66302	0.00829876	0.217476	1	4046	tags=38%, list=20%, signal=48%
NUCLEAR_MEMBRANE	45	0.521601	1.85673	0.00196078	0.0335552	0.771	5007	tags=53%, list=24%, signal=70%		BASAL_LAMINA	20	-0.578427	-1.64834	0.0263692	0.217867	1	4105	tags=55%, list=20%, signal=69%
NUCLEOBASE__NUCLEOSIDE_AND_NUCLEOTIDE_METABOLIC_PROCESS	47	0.510909	1.84688	0.00404858	0.0341136	0.799	4476	tags=51%, list=22%, signal=65%		PHOSPHOINOSITIDE_BINDING	15	-0.697439	-1.86073	0.00195312	0.218432	0.848	2307	tags=27%, list=11%, signal=30%
DAMAGED_DNA_BINDING	17	0.658181	1.85719	0.00766283	0.0342767	0.769	6157	tags=88%, list=30%, signal=126%		PHOSPHOLIPID_BINDING	37	-0.534928	-1.79748	0.00392157	0.219262	0.973	2715	tags=30%, list=13%, signal=34%
RRNA_METABOLIC_PROCESS	11	0.747683	1.84844	0.00201613	0.0343315	0.791	2674	tags=73%, list=13%, signal=83%		DI___TRI_VALENT_INORGANIC_CATION_TRANSPORT	32	-0.584207	-1.88033	0.00194553	0.21977	0.766	3900	tags=47%, list=19%, signal=58%
LIGASE_ACTIVITY__FORMING_CARBON_OXYGEN_BONDS	13	0.700393	1.82385	0.00394477	0.0397773	0.862	4603	tags=77%, list=22%, signal=99%		ANCHORED_TO_PLASMA_MEMBRANE	13	-0.65203	-1.65623	0.028	0.220147	1	1295	tags=23%, list=6%, signal=25%
TRNA_METABOLIC_PROCESS	16	0.660087	1.8277	0.00195312	0.0401276	0.852	6611	tags=88%, list=32%, signal=128%		METAL_ION_TRANSMEMBRANE_TRANSPORTER_ACTIVITY	140	-0.41872	-1.7745	0	0.220199	0.987	4299	tags=37%, list=21%, signal=47%
BIOPOLYMER_BIOSYNTHETIC_PROCESS	10	0.759045	1.82487	0.0039604	0.0403572	0.86	3861	tags=80%, list=19%, signal=98%		REGULATION_OF_MAPKKK_CASCADE	18	-0.599116	-1.65384	0.0333333	0.220217	1	1619	tags=22%, list=8%, signal=24%
NUCLEAR_LUMEN	341	0.374656	1.81753	0	0.0403888	0.877	5223	tags=39%, list=25%, signal=51%		CELL_SURFACE_RECEPTOR_LINKED_SIGNAL_TRANSDUCTION_GO_0007166	585	-0.334867	-1.66373	0	0.22042	1	3467	tags=23%, list=17%, signal=26%
PEROXISOME	42	0.519656	1.81373	0	0.0408749	0.885	3646	tags=40%, list=18%, signal=49%		KINASE_ACTIVATOR_ACTIVITY	12	-0.654872	-1.63518	0.031746	0.220795	1	2591	tags=42%, list=13%, signal=48%
RRNA_PROCESSING	10	0.734065	1.8181	0	0.0409755	0.874	2674	tags=70%, list=13%, signal=80%		TUBE_MORPHOGENESIS	14	-0.69551	-1.81674	0.00811359	0.221123	0.956	1705	tags=43%, list=8%, signal=47%
MICROBODY	42	0.519656	1.80642	0.00394477	0.0411153	0.901	3646	tags=40%, list=18%, signal=49%		LEUKOCYTE_DIFFERENTIATION	36	-0.49854	-1.65096	0.0141129	0.221195	1	2857	tags=31%, list=14%, signal=35%
DNA_RECOMBINATION	41	0.522947	1.80326	0.00201613	0.0413471	0.909	4647	tags=56%, list=22%, signal=72%		COLLAGEN	21	-0.562042	-1.64847	0.0217391	0.221396	1	7791	tags=76%, list=38%, signal=122%
MICROTUBULE_BASED_MOVEMENT	15	0.659372	1.80646	0.00371747	0.0418876	0.901	3828	tags=47%, list=18%, signal=57%		SECOND_MESSENGER_MEDIATED_SIGNALING	137	-0.387287	-1.63599	0.00369686	0.223122	1	3012	tags=23%, list=15%, signal=26%
DNA_DEPENDENT_DNA_REPLICATION	51	0.504228	1.80776	0.00194932	0.0423917	0.9	5123	tags=65%, list=25%, signal=86%		CYTOPLASM_ORGANIZATION_AND_BIOGENESIS	15	-0.731191	-1.951	0.002	0.223698	0.475	652	tags=40%, list=3%, signal=41%
NUCLEAR_ENVELOPE	66	0.471699	1.79854	0	0.0425971	0.915	5007	tags=45%, list=24%, signal=60%		LYMPHOCYTE_DIFFERENTIATION	24	-0.534882	-1.63131	0.0218688	0.223918	1	3478	tags=38%, list=17%, signal=45%
TRANSLATION_FACTOR_ACTIVITY__NUCLEIC_ACID_BINDING	36	0.531837	1.79199	0.00386847	0.0444096	0.924	5294	tags=61%, list=26%, signal=82%		EPIDERMAL_GROWTH_FACTOR_RECEPTOR_SIGNALING_PATHWAY	22	-0.579117	-1.66392	0.0140562	0.224375	1	4858	tags=59%, list=23%, signal=77%
REPLICATION_FORK	17	0.635779	1.77369	0.00598802	0.0478346	0.954	3578	tags=59%, list=17%, signal=71%		PROTEINACEOUS_EXTRACELLULAR_MATRIX	93	-0.467618	-1.83818	0	0.226742	0.908	5189	tags=45%, list=25%, signal=60%
S_PHASE	12	0.707197	1.78024	0.00588235	0.0479088	0.946	4502	tags=58%, list=22%, signal=75%		MICROSOME	36	-0.560606	-1.82103	0.00604839	0.22791	0.947	893	tags=19%, list=4%, signal=20%
ORGANELLAR_RIBOSOME	17	0.63947	1.78131	0.00829876	0.0481416	0.942	3725	tags=53%, list=18%, signal=65%		LYMPHOCYTE_ACTIVATION	53	-0.439195	-1.56262	0.0154739	0.228242	1	1054	tags=17%, list=5%, signal=18%
RNA_BINDING	224	0.384895	1.77629	0	0.048236	0.949	6635	tags=49%, list=32%, signal=72%		CATION_CHANNEL_ACTIVITY	113	-0.431944	-1.77566	0	0.2292	0.987	4299	tags=37%, list=21%, signal=47%
NUCLEAR_EXPORT	31	0.544255	1.77784	0.00419287	0.0483123	0.948	6721	tags=68%, list=32%, signal=100%		G_PROTEIN_COUPLED_RECEPTOR_PROTEIN_SIGNALING_PATHWAY	308	-0.3365	-1.56305	0	0.229873	1	4431	tags=27%, list=21%, signal=34%
MITOCHONDRIAL_RIBOSOME	17	0.63947	1.77427	0	0.0484496	0.952	3725	tags=53%, list=18%, signal=65%		EXTRACELLULAR_MATRIX_PART	53	-0.574287	-2.0319	0	0.23147	0.195	5178	tags=55%, list=25%, signal=73%
MITOCHONDRIAL_TRANSPORT	19	0.617411	1.75758	0.00557621	0.0506346	0.974	5145	tags=68%, list=25%, signal=91%		CALCIUM_ION_TRANSPORT	27	-0.630558	-1.90671	0.00197239	0.231748	0.669	3900	tags=48%, list=19%, signal=59%
COFACTOR_METABOLIC_PROCESS	50	0.488531	1.76556	0.0019802	0.0507323	0.965	5827	tags=54%, list=28%, signal=75%		EXTERNAL_SIDE_OF_PLASMA_MEMBRANE	16	-0.580019	-1.56319	0.0425963	0.231928	1	442	tags=13%, list=2%, signal=13%
CELL_CYCLE_GO_0007049	285	0.370199	1.76416	0	0.0507335	0.969	5851	tags=46%, list=28%, signal=63%		OXYGEN_BINDING	20	-0.576219	-1.62424	0.022541	0.232071	1	2554	tags=35%, list=12%, signal=40%
TRANSLATION_REGULATOR_ACTIVITY	38	0.516983	1.76249	0.00592885	0.0507517	0.97	5294	tags=58%, list=26%, signal=78%		LEUKOCYTE_ACTIVATION	60	-0.422695	-1.56378	0.0256917	0.233519	1	2496	tags=23%, list=12%, signal=26%
DNA_REPLICATION	95	0.438985	1.7599	0	0.0510296	0.972	5208	tags=57%, list=25%, signal=76%		STRUCTURAL_CONSTITUENT_OF_CYTOSKELETON	53	-0.443071	-1.5644	0.0197239	0.235047	1	5742	tags=49%, list=28%, signal=68%
COFACTOR_BIOSYNTHETIC_PROCESS	21	0.588992	1.75828	0.00792079	0.0511072	0.974	5209	tags=62%, list=25%, signal=83%		CYTOKINE_AND_CHEMOKINE_MEDIATED_SIGNALING_PATHWAY	22	-0.526498	-1.54892	0.0335968	0.235774	1	867	tags=18%, list=4%, signal=19%
PEROXISOMAL_PART	12	0.67083	1.71738	0.0141129	0.0643499	0.996	5985	tags=83%, list=29%, signal=117%		T_CELL_DIFFERENTIATION	14	-0.686321	-1.77799	0.00980392	0.23592	0.987	2006	tags=36%, list=10%, signal=40%
CELL_CYCLE_PROCESS	176	0.375317	1.71924	0	0.0648936	0.996	5923	tags=49%, list=29%, signal=68%		CELL_JUNCTION	75	-0.473058	-1.78356	0.00190476	0.236535	0.983	4083	tags=37%, list=20%, signal=46%
GLYCOLIPID_METABOLIC_PROCESS	13	0.65043	1.71757	0.00804829	0.065095	0.996	1058	tags=31%, list=5%, signal=32%		RESPONSE_TO_BIOTIC_STIMULUS	109	-0.381812	-1.54577	0.00770713	0.236577	1	3686	tags=25%, list=18%, signal=30%
INTERPHASE	63	0.453583	1.7201	0.006	0.0652285	0.996	3262	tags=32%, list=16%, signal=38%		VOLTAGE_GATED_CATION_CHANNEL_ACTIVITY	65	-0.417613	-1.54699	0.0161943	0.236589	1	4299	tags=37%, list=21%, signal=46%
AMINO_ACID_TRANSPORT	24	0.567335	1.72272	0.011976	0.0657767	0.995	2528	tags=38%, list=12%, signal=43%		METAL_ION_TRANSPORT	114	-0.378733	-1.5495	0.00191571	0.237052	1	4343	tags=37%, list=21%, signal=46%
MICROBODY_PART	12	0.67083	1.72021	0.0135922	0.0660683	0.996	5985	tags=83%, list=29%, signal=117%		THYROID_HORMONE_RECEPTOR_BINDING	15	-0.590051	-1.56444	0.0492813	0.237424	1	463	tags=13%, list=2%, signal=14%
COENZYME_BIOSYNTHETIC_PROCESS	10	0.706017	1.72346	0.00386847	0.0663008	0.995	4928	tags=80%, list=24%, signal=105%		T_CELL_ACTIVATION	38	-0.54188	-1.82452	0.00402414	0.237486	0.936	814	tags=21%, list=4%, signal=22%
TRANSLATION_INITIATION_FACTOR_ACTIVITY	23	0.574473	1.72455	0.00582524	0.0666475	0.994	5294	tags=57%, list=26%, signal=76%		KINASE_REGULATOR_ACTIVITY	45	-0.450744	-1.55178	0.0164948	0.238256	1	2898	tags=24%, list=14%, signal=28%
PROTEIN_TARGETING_TO_MITOCHONDRION	9	0.727511	1.70611	0.0134357	0.0699488	0.997	4434	tags=78%, list=21%, signal=99%		ION_HOMEOSTASIS	122	-0.400383	-1.61795	0.0113208	0.238426	1	3878	tags=32%, list=19%, signal=39%
NUCLEOCYTOPLASMIC_TRANSPORT	82	0.421262	1.69939	0.00214133	0.0719298	0.997	5939	tags=49%, list=29%, signal=68%		EMBRYONIC_MORPHOGENESIS	16	-0.567146	-1.54954	0.0492424	0.239247	1	1705	tags=31%, list=8%, signal=34%
METHYLTRANSFERASE_ACTIVITY	34	0.512441	1.69997	0.0154867	0.0725614	0.997	4020	tags=44%, list=19%, signal=55%		CATION_HOMEOSTASIS	102	-0.391594	-1.56458	0.00561798	0.239664	1	3878	tags=32%, list=19%, signal=40%
CARBOHYDRATE_TRANSPORT	18	0.594278	1.69201	0.0118577	0.0756062	0.997	5148	tags=61%, list=25%, signal=81%		TIGHT_JUNCTION	27	-0.517639	-1.56585	0.028	0.240065	1	2527	tags=30%, list=12%, signal=34%
PEROXISOMAL_MEMBRANE	11	0.665346	1.67513	0.0161943	0.0853095	0.998	5985	tags=82%, list=29%, signal=115%		REGULATION_OF_SIGNAL_TRANSDUCTION	203	-0.3514	-1.55197	0.00194553	0.240222	1	2857	tags=21%, list=14%, signal=24%
MITOTIC_CELL_CYCLE	140	0.385518	1.66163	0	0.0932773	1	5923	tags=48%, list=29%, signal=67%		RAS_PROTEIN_SIGNAL_TRANSDUCTION	61	-0.43052	-1.6126	0.00591716	0.24103	1	2833	tags=25%, list=14%, signal=28%
MITOCHONDRIAL_RESPIRATORY_CHAIN	21	0.565951	1.66226	0.00614754	0.0939443	1	5209	tags=48%, list=25%, signal=64%		SECRETORY_GRANULE	18	-0.541086	-1.5415	0.0409357	0.241031	1	2428	tags=33%, list=12%, signal=38%
CELLULAR_COMPONENT_DISASSEMBLY	31	0.50348	1.65745	0.0278884	0.0954775	1	4562	tags=58%, list=22%, signal=74%		RESPONSE_TO_HYPOXIA	27	-0.510545	-1.56649	0.031746	0.241565	1	1205	tags=15%, list=6%, signal=16%
RNA_POLYMERASE_ACTIVITY	13	0.64729	1.65521	0.0238569	0.0961808	1	6798	tags=92%, list=33%, signal=137%		APICOLATERAL_PLASMA_MEMBRANE	30	-0.494196	-1.58852	0.0274262	0.24176	1	2527	tags=27%, list=12%, signal=30%
RESPONSE_TO_ENDOGENOUS_STIMULUS	174	0.369093	1.64874	0	0.100324	1	5441	tags=44%, list=26%, signal=60%		MOLECULAR_ADAPTOR_ACTIVITY	46	-0.454035	-1.55232	0.0343434	0.242034	1	5441	tags=43%, list=26%, signal=59%
CELLULAR_PROTEIN_COMPLEX_DISASSEMBLY	12	0.655791	1.6442	0.0182927	0.102927	1	5562	tags=75%, list=27%, signal=103%		KINASE_BINDING	68	-0.428147	-1.61361	0.012024	0.242732	1	2570	tags=21%, list=12%, signal=23%
INTERPHASE_OF_MITOTIC_CELL_CYCLE	57	0.445586	1.63805	0.0102041	0.106913	1	3262	tags=32%, list=16%, signal=37%		RESPONSE_TO_VIRUS	43	-0.458111	-1.56885	0.032	0.242958	1	2473	tags=23%, list=12%, signal=26%
DNA_DEPENDENT_ATPASE_ACTIVITY	20	0.55896	1.63571	0.0256917	0.107756	1	4558	tags=55%, list=22%, signal=70%		CHEMICAL_HOMEOSTASIS	146	-0.368651	-1.56715	0.00371058	0.243027	1	3878	tags=29%, list=19%, signal=36%
ENDONUCLEASE_ACTIVITY_GO_0016893	10	0.687895	1.62631	0.027027	0.107954	1	3084	tags=60%, list=15%, signal=70%		APICAL_JUNCTION_COMPLEX	30	-0.494196	-1.57187	0.0318725	0.243231	1	2527	tags=27%, list=12%, signal=30%
INTRACELLULAR_ORGANELLE_PART	1060	0.31012	1.62691	0	0.108585	1	5870	tags=39%, list=28%, signal=51%		INTEGRAL_TO_PLASMA_MEMBRANE	891	-0.305977	-1.56996	0	0.243773	1	5117	tags=33%, list=25%, signal=42%
MICROBODY_MEMBRANE	11	0.665346	1.63052	0.0287356	0.108921	1	5985	tags=82%, list=29%, signal=115%		REGULATION_OF_IMMUNE_SYSTEM_PROCESS	62	-0.441463	-1.5891	0.0138614	0.243927	1	2549	tags=24%, list=12%, signal=28%
PROTEIN_FOLDING	49	0.461818	1.62758	0.0139165	0.109058	1	3388	tags=33%, list=16%, signal=39%		CELL_CELL_SIGNALING	380	-0.334289	-1.59279	0	0.24411	1	5226	tags=35%, list=25%, signal=46%
ORGANELLE_PART	1065	0.306733	1.62903	0	0.109087	1	5870	tags=39%, list=28%, signal=51%		OXIDOREDUCTASE_ACTIVITY__ACTING_ON_THE_ALDEHYDE_OR_OXO_GROUP_OF_DONORS__NAD_OR_NADP_AS_ACCEPTOR	14	-0.591263	-1.53672	0.0531496	0.24421	1	826	tags=21%, list=4%, signal=22%
COENZYME_METABOLIC_PROCESS	36	0.491395	1.63095	0.0156863	0.109727	1	6731	tags=61%, list=33%, signal=90%		POSITIVE_REGULATION_OF_CELL_DIFFERENTIATION	24	-0.507494	-1.57196	0.0360721	0.24571	1	4010	tags=46%, list=19%, signal=57%
DNA_DIRECTED_DNA_POLYMERASE_ACTIVITY	13	0.619621	1.62304	0.016129	0.109801	1	3168	tags=54%, list=15%, signal=64%		HORMONE_ACTIVITY	41	-0.454917	-1.53692	0.0365385	0.245958	1	1753	tags=22%, list=8%, signal=24%
NUCLEAR_TRANSPORT	83	0.417109	1.63127	0	0.110662	1	5939	tags=48%, list=29%, signal=67%		EXTRACELLULAR_LIGAND_GATED_ION_CHANNEL_ACTIVITY	20	-0.558237	-1.58959	0.0232558	0.246129	1	3393	tags=45%, list=16%, signal=54%
NUCLEASE_ACTIVITY	47	0.457568	1.61896	0.0123711	0.112346	1	4114	tags=47%, list=20%, signal=58%		PHOSPHOINOSITIDE_MEDIATED_SIGNALING	40	-0.470241	-1.59313	0.0217822	0.246832	1	1734	tags=25%, list=8%, signal=27%
TRANSFERASE_ACTIVITY__TRANSFERRING_ONE_CARBON_GROUPS	35	0.486858	1.61616	0.0144033	0.113754	1	4020	tags=43%, list=19%, signal=53%		NEGATIVE_REGULATION_OF_CELL_ADHESION	17	-0.582141	-1.57442	0.0386179	0.247129	1	4040	tags=47%, list=20%, signal=58%
CELL_CYCLE_PHASE	158	0.36593	1.60868	0	0.117127	1	5923	tags=48%, list=29%, signal=67%		SUBSTRATE_SPECIFIC_CHANNEL_ACTIVITY	149	-0.380163	-1.59457	0.00763359	0.247407	1	4299	tags=32%, list=21%, signal=40%
PURINE_NUCLEOTIDE_METABOLIC_PROCESS	11	0.661989	1.61088	0.0246407	0.117476	1	3755	tags=64%, list=18%, signal=78%		CELLULAR_CATION_HOMEOSTASIS	99	-0.401451	-1.60005	0.00761905	0.247821	1	3878	tags=33%, list=19%, signal=41%
GLUCOSE_METABOLIC_PROCESS	26	0.531402	1.60896	0.0210728	0.118035	1	5759	tags=54%, list=28%, signal=75%		PROTEIN_TYROSINE_PHOSPHATASE_ACTIVITY	51	-0.45759	-1.59612	0.0198413	0.247856	1	3101	tags=25%, list=15%, signal=30%
HETEROCYCLE_METABOLIC_PROCESS	24	0.51784	1.60566	0.0298507	0.119045	1	3956	tags=46%, list=19%, signal=57%		EXCITATORY_EXTRACELLULAR_LIGAND_GATED_ION_CHANNEL_ACTIVITY	20	-0.558237	-1.57232	0.040404	0.247875	1	3393	tags=45%, list=16%, signal=54%
DOUBLE_STRAND_BREAK_REPAIR	20	0.533945	1.59633	0.0374753	0.126309	1	3823	tags=50%, list=18%, signal=61%		RECEPTOR_BINDING	346	-0.324769	-1.53146	0	0.247884	1	4217	tags=30%, list=20%, signal=37%
SPINDLE_ORGANIZATION_AND_BIOGENESIS	9	0.66396	1.59115	0.039924	0.129709	1	5851	tags=78%, list=28%, signal=108%		RESPONSE_TO_BACTERIUM	29	-0.511869	-1.60583	0.0197628	0.248546	1	3424	tags=31%, list=17%, signal=37%
NUCLEOTIDE_METABOLIC_PROCESS	38	0.468647	1.58794	0.0245399	0.130465	1	4476	tags=47%, list=22%, signal=60%		LIPOPROTEIN_BINDING	18	-0.568624	-1.5753	0.0223577	0.248691	1	5932	tags=61%, list=29%, signal=86%
TRANSLATION	162	0.359502	1.58616	0.00226244	0.130958	1	5754	tags=38%, list=28%, signal=52%		G_PROTEIN_COUPLED_RECEPTOR_BINDING	50	-0.440512	-1.53205	0.027833	0.249176	1	4046	tags=32%, list=20%, signal=40%
NADH_DEHYDROGENASE_COMPLEX	12	0.616926	1.58842	0.0419162	0.131183	1	5079	tags=67%, list=25%, signal=88%		INTEGRIN_COMPLEX	18	-0.55371	-1.52891	0.0542636	0.249909	1	4096	tags=50%, list=20%, signal=62%
DNA_REPLICATION_INITIATION	14	0.571322	1.58049	0.0430528	0.131399	1	2912	tags=57%, list=14%, signal=66%		INTRINSIC_TO_PLASMA_MEMBRANE	905	-0.310934	-1.59689	0	0.249974	1	5117	tags=33%, list=25%, signal=42%
CHROMOSOMAL_PART	89	0.394669	1.58281	0.00639659	0.131681	1	5588	tags=47%, list=27%, signal=64%
GLUCOSE_CATABOLIC_PROCESS	11	0.643804	1.58393	0.0498084	0.131692	1	4588	tags=55%, list=22%, signal=70%
MITOCHONDRIAL_RESPIRATORY_CHAIN_COMPLEX_I	12	0.616926	1.58112	0.026465	0.132015	1	5079	tags=67%, list=25%, signal=88%
NUCLEOTIDE_EXCISION_REPAIR	18	0.563209	1.57505	0.0283976	0.133165	1	7788	tags=83%, list=38%, signal=134%
OXIDOREDUCTASE_ACTIVITY__ACTING_ON_CH_OH_GROUP_OF_DONORS	62	0.415983	1.57598	0.0101833	0.133383	1	1918	tags=26%, list=9%, signal=28%
CELL_CYCLE_CHECKPOINT_GO_0000075	43	0.44888	1.57672	0.0189076	0.133702	1	3768	tags=42%, list=18%, signal=51%
TRANSFERASE_ACTIVITY__TRANSFERRING_ALKYL_OR_ARYL__OTHER_THAN_METHYL__GROUPS	27	0.495405	1.57134	0.0243902	0.135725	1	4556	tags=59%, list=22%, signal=76%
CHROMOSOME	114	0.372714	1.56432	0.00669643	0.138154	1	5599	tags=46%, list=27%, signal=62%
NUCLEOTIDYLTRANSFERASE_ACTIVITY	42	0.45028	1.56768	0.0160321	0.138266	1	3168	tags=38%, list=15%, signal=45%
ENDORIBONUCLEASE_ACTIVITY	12	0.620443	1.56478	0.0311891	0.138863	1	7272	tags=92%, list=35%, signal=141%
CHROMOSOME_ORGANIZATION_AND_BIOGENESIS	110	0.371778	1.5655	0.00408163	0.139225	1	4558	tags=34%, list=22%, signal=43%
NUCLEOSOME_ASSEMBLY	10	0.638084	1.55823	0.0478088	0.139974	1	1531	tags=30%, list=7%, signal=32%
RNA_SPLICING__VIA_TRANSESTERIFICATION_REACTIONS	30	0.48449	1.56012	0.0219124	0.140343	1	6745	tags=63%, list=33%, signal=94%
ENDONUCLEASE_ACTIVITY	22	0.525914	1.5589	0.0425532	0.140363	1	3110	tags=45%, list=15%, signal=53%
RIBONUCLEOTIDE_METABOLIC_PROCESS	14	0.582167	1.55624	0.0308642	0.140875	1	4079	tags=57%, list=20%, signal=71%
RESPONSE_TO_UV	22	0.515769	1.56048	0.0400802	0.141263	1	6598	tags=64%, list=32%, signal=93%
MACROMOLECULAR_COMPLEX_DISASSEMBLY	13	0.595743	1.55342	0.0406504	0.142462	1	4562	tags=62%, list=22%, signal=79%
RESPIRATORY_CHAIN_COMPLEX_I	12	0.616926	1.55158	0.0313725	0.143126	1	5079	tags=67%, list=25%, signal=88%
SMALL_CONJUGATING_PROTEIN_SPECIFIC_PROTEASE_ACTIVITY	10	0.646447	1.54475	0.0536398	0.145437	1	4233	tags=50%, list=20%, signal=63%
CHROMOSOME__PERICENTRIC_REGION	29	0.486992	1.54475	0.026749	0.146555	1	5588	tags=52%, list=27%, signal=71%
S_PHASE_OF_MITOTIC_CELL_CYCLE	8	0.6818	1.54536	0.03861	0.147096	1	4502	tags=50%, list=22%, signal=64%
PROTEIN_COMPLEX_DISASSEMBLY	13	0.595743	1.54017	0.0344828	0.147655	1	4562	tags=62%, list=22%, signal=79%
CHROMATIN_ASSEMBLY	16	0.547411	1.54541	0.0438597	0.148185	1	2019	tags=31%, list=10%, signal=35%
BASE_EXCISION_REPAIR	12	0.60581	1.54079	0.0360531	0.148209	1	5087	tags=58%, list=25%, signal=77%
NUCLEOPLASM	252	0.329481	1.53699	0.00222717	0.149651	1	5223	tags=34%, list=25%, signal=45%
AMINO_ACID_METABOLIC_PROCESS	66	0.401871	1.52782	0.0198413	0.155475	1	4951	tags=45%, list=24%, signal=60%
OXIDOREDUCTASE_ACTIVITY_GO_0016616	56	0.408856	1.52965	0.0170213	0.155764	1	4011	tags=36%, list=19%, signal=44%
PROTEIN_RNA_COMPLEX_ASSEMBLY	58	0.417293	1.52868	0.0245902	0.155771	1	5858	tags=50%, list=28%, signal=70%
PURINE_RIBONUCLEOTIDE_METABOLIC_PROCESS	9	0.627898	1.52392	0.0556701	0.158619	1	6159	tags=78%, list=30%, signal=111%
AMINO_ACID_AND_DERIVATIVE_METABOLIC_PROCESS	88	0.379828	1.5221	0.00627615	0.15939	1	4951	tags=42%, list=24%, signal=55%
RIBONUCLEOPROTEIN_BINDING	7	0.684696	1.52115	0.0570866	0.159391	1	2264	tags=43%, list=11%, signal=48%
DNA_POLYMERASE_ACTIVITY	17	0.544812	1.51964	0.0315582	0.15983	1	3168	tags=47%, list=15%, signal=56%
MITOTIC_SPINDLE_ORGANIZATION_AND_BIOGENESIS	8	0.653234	1.51596	0.0568627	0.160266	1	5851	tags=75%, list=28%, signal=105%
REGULATION_OF_CELL_CYCLE	165	0.335911	1.51663	0.00671141	0.16061	1	5381	tags=39%, list=26%, signal=53%
STRUCTURE_SPECIFIC_DNA_BINDING	51	0.414753	1.51765	0.0359281	0.160668	1	4560	tags=33%, list=22%, signal=43%
TRNA_PROCESSING	9	0.658238	1.51025	0.0460922	0.165539	1	6611	tags=89%, list=32%, signal=131%
MITOCHONDRION_ORGANIZATION_AND_BIOGENESIS	42	0.43558	1.50422	0.0352697	0.165552	1	4525	tags=55%, list=22%, signal=70%
AROMATIC_COMPOUND_METABOLIC_PROCESS	25	0.494057	1.50911	0.0398406	0.165645	1	3947	tags=48%, list=19%, signal=59%
CHROMATIN_REMODELING	21	0.510188	1.50768	0.0566406	0.16604	1	4032	tags=43%, list=19%, signal=53%
MITOSIS	75	0.384875	1.5057	0.0187891	0.166043	1	6366	tags=56%, list=31%, signal=81%
LIGASE_ACTIVITY	90	0.37198	1.50434	0.00677201	0.166574	1	5003	tags=39%, list=24%, signal=51%
CELL_SOMA	9	0.633146	1.50571	0.0724346	0.167153	1	5855	tags=67%, list=28%, signal=93%
TRANSCRIPTION_FROM_RNA_POLYMERASE_III_PROMOTER	16	0.541401	1.50093	0.0574468	0.168145	1	5883	tags=56%, list=28%, signal=79%
ESTABLISHMENT_AND_OR_MAINTENANCE_OF_CHROMATIN_ARCHITECTURE	68	0.383458	1.49878	0.00858369	0.168262	1	4418	tags=35%, list=21%, signal=45%
RNA_EXPORT_FROM_NUCLEUS	20	0.519953	1.4988	0.0589391	0.169355	1	5186	tags=55%, list=25%, signal=73%
DOUBLE_STRANDED_DNA_BINDING	30	0.462194	1.49641	0.0480962	0.169754	1	5087	tags=47%, list=25%, signal=62%
ENERGY_RESERVE_METABOLIC_PROCESS	14	0.559767	1.49338	0.0530612	0.172163	1	5759	tags=43%, list=28%, signal=59%
M_PHASE_OF_MITOTIC_CELL_CYCLE	77	0.383722	1.49063	0.0231579	0.174124	1	6366	tags=56%, list=31%, signal=80%
UNFOLDED_PROTEIN_BINDING	38	0.429597	1.48615	0.0362473	0.176813	1	2301	tags=32%, list=11%, signal=35%
ENERGY_DERIVATION_BY_OXIDATION_OF_ORGANIC_COMPOUNDS	35	0.452239	1.48703	0.0347648	0.176969	1	6281	tags=37%, list=30%, signal=53%
OXIDOREDUCTASE_ACTIVITY__ACTING_ON_THE_CH_CH_GROUP_OF_DONORS	23	0.493686	1.48343	0.0430328	0.1787	1	4858	tags=52%, list=23%, signal=68%
PROTEIN_IMPORT	58	0.402095	1.47874	0.0304878	0.182048	1	5939	tags=48%, list=29%, signal=68%
RNA_POLYMERASE_COMPLEX	15	0.539942	1.47891	0.0557851	0.182952	1	5838	tags=60%, list=28%, signal=84%
POSITIVE_REGULATION_OF_JNK_ACTIVITY	18	0.514069	1.47185	0.0656371	0.189056	1	2689	tags=22%, list=13%, signal=26%
PROTEIN_EXPORT_FROM_NUCLEUS	10	0.600563	1.46865	0.0864662	0.191556	1	6698	tags=70%, list=32%, signal=103%
SIGNAL_SEQUENCE_BINDING	13	0.571051	1.46285	0.0628803	0.195084	1	3993	tags=46%, list=19%, signal=57%
NUCLEAR_DNA_DIRECTED_RNA_POLYMERASE_COMPLEX	15	0.539942	1.46428	0.0666667	0.195464	1	5838	tags=60%, list=28%, signal=84%
PEROXISOME_ORGANIZATION_AND_BIOGENESIS	13	0.561081	1.463	0.0672098	0.196003	1	5985	tags=62%, list=29%, signal=87%
SISTER_CHROMATID_SEGREGATION	16	0.522762	1.45946	0.0764818	0.198147	1	3241	tags=31%, list=16%, signal=37%
DNA_DIRECTED_RNA_POLYMERASE_COMPLEX	15	0.539942	1.45741	0.0737864	0.198186	1	5838	tags=60%, list=28%, signal=84%
COFACTOR_BINDING	21	0.489998	1.45853	0.0573123	0.198203	1	2626	tags=33%, list=13%, signal=38%
DNA_DIRECTED_RNA_POLYMERASE_II__HOLOENZYME	61	0.385032	1.45433	0.0211132	0.2009	1	6598	tags=44%, list=32%, signal=65%
DNA_INTEGRITY_CHECKPOINT	21	0.493454	1.45277	0.0536779	0.201666	1	2881	tags=38%, list=14%, signal=44%
NUCLEOBASE__NUCLEOSIDE__NUCLEOTIDE_AND_NUCLEIC_ACID_METABOLIC_PROCESS	1127	0.272173	1.44994	0	0.204066	1	4701	tags=31%, list=23%, signal=38%
MACROMOLECULAR_COMPLEX	846	0.275853	1.4475	0	0.206071	1	5883	tags=37%, list=28%, signal=50%
ISOMERASE_ACTIVITY	33	0.433349	1.44468	0.0668016	0.208689	1	5723	tags=42%, list=28%, signal=59%
DNA_HELICASE_ACTIVITY	22	0.476264	1.44214	0.0616016	0.210758	1	4558	tags=55%, list=22%, signal=70%
STRUCTURAL_CONSTITUENT_OF_RIBOSOME	72	0.366389	1.43305	0.0308008	0.220007	1	7859	tags=46%, list=38%, signal=74%
SPINDLE	36	0.425418	1.43022	0.0633397	0.220048	1	6806	tags=61%, list=33%, signal=91%
SPINDLE_POLE	16	0.515132	1.43095	0.0695825	0.220369	1	6321	tags=63%, list=31%, signal=90%
M_PHASE	103	0.354426	1.43153	0.0195228	0.220857	1	5923	tags=52%, list=29%, signal=73%
TRANSCRIPTION_ELONGATION_REGULATOR_ACTIVITY	9	0.612289	1.43309	0.0880626	0.221155	1	6489	tags=67%, list=31%, signal=97%
CELLULAR_BIOSYNTHETIC_PROCESS	293	0.302157	1.42822	0.00656455	0.22134	1	3861	tags=27%, list=19%, signal=33%
PROTEIN_TARGETING	99	0.349252	1.42269	0.0231579	0.227556	1	5985	tags=45%, list=29%, signal=64%
CHROMATIN_MODIFICATION	48	0.396939	1.42086	0.0520607	0.22867	1	4364	tags=35%, list=21%, signal=45%
CHROMATIN_ASSEMBLY_OR_DISASSEMBLY	25	0.465766	1.41983	0.0680412	0.228776	1	4418	tags=36%, list=21%, signal=46%
ORGANELLE_MEMBRANE	271	0.296171	1.41651	0.0045045	0.230961	1	5484	tags=35%, list=27%, signal=47%
ORGANELLE_OUTER_MEMBRANE	22	0.476412	1.41697	0.0688935	0.231561	1	5119	tags=59%, list=25%, signal=78%
PROTEIN_DNA_COMPLEX_ASSEMBLY	46	0.403591	1.41299	0.0663984	0.234384	1	6923	tags=41%, list=33%, signal=62%
OUTER_MEMBRANE	23	0.470173	1.41032	0.078	0.235724	1	5119	tags=57%, list=25%, signal=75%
LYASE_ACTIVITY	66	0.373819	1.41097	0.042	0.236038	1	3317	tags=29%, list=16%, signal=34%
NEURON_APOPTOSIS	16	0.506788	1.40904	0.0774059	0.236312	1	4861	tags=56%, list=23%, signal=73%
UBIQUITIN_LIGASE_COMPLEX	23	0.462711	1.40367	0.083499	0.237926	1	5833	tags=43%, list=28%, signal=60%
MITOTIC_SISTER_CHROMATID_SEGREGATION	15	0.523247	1.40158	0.108911	0.238223	1	3241	tags=33%, list=16%, signal=39%
REGULATION_OF_TRANSFORMING_GROWTH_FACTOR_BETA_RECEPTOR_SIGNALING_PATHWAY	14	0.534941	1.40677	0.0838323	0.238417	1	880	tags=14%, list=4%, signal=15%
THIOLESTER_HYDROLASE_ACTIVITY	14	0.527327	1.40403	0.125241	0.23858	1	4339	tags=50%, list=21%, signal=63%
REGULATION_OF_CYCLIN_DEPENDENT_PROTEIN_KINASE_ACTIVITY	39	0.405576	1.40206	0.0722892	0.238743	1	3584	tags=33%, list=17%, signal=40%
NUCLEAR_UBIQUITIN_LIGASE_COMPLEX	9	0.601762	1.40456	0.101923	0.239135	1	5833	tags=67%, list=28%, signal=93%
NITROGEN_COMPOUND_METABOLIC_PROCESS	141	0.325097	1.40472	0.0101215	0.240145	1	4953	tags=38%, list=24%, signal=49%
RESPONSE_TO_OXIDATIVE_STRESS	43	0.403296	1.39495	0.0825147	0.241408	1	6648	tags=51%, list=32%, signal=75%
NEUTRAL_AMINO_ACID_TRANSPORT	10	0.58065	1.39649	0.0813705	0.241691	1	4331	tags=50%, list=21%, signal=63%
RNA_3__END_PROCESSING	9	0.61525	1.39561	0.0900196	0.241742	1	4507	tags=56%, list=22%, signal=71%
G1_S_TRANSITION_OF_MITOTIC_CELL_CYCLE	25	0.450201	1.39787	0.0845361	0.242057	1	2309	tags=28%, list=11%, signal=31%
RESPONSE_TO_ABIOTIC_STIMULUS	79	0.349738	1.39658	0.0536082	0.242791	1	7207	tags=54%, list=35%, signal=83%
NUCLEOPLASM_PART	192	0.307534	1.39228	0.0087146	0.242947	1	6617	tags=43%, list=32%, signal=62%
GLUCAN_METABOLIC_PROCESS	10	0.585269	1.39304	0.112381	0.242962	1	5759	tags=50%, list=28%, signal=69%

## Sheet: twin pair ID 10
Up-regulated in Twin Pair ID 10 twinA										Up-regulated in Twin Pair ID 10 twinB
Gene Sets Name	Gene Sets Size	Enrichment Score	Normalized Enrichment Score	NOM p-val	FDR q-val	FWER p-val	RANK AT MAX	LEADING EDGE
STRUCTURAL_CONSTITUENT_OF_RIBOSOME	72	0.609191	2.37166	0	0.000991979	0.001	4790	tags=57%, list=23%, signal=74%		n/a

[truncated: 7 more sheets: twin piar ID 11, twin pair ID 12, twin pair ID 13, twin pair ID 14, twin pair ID 15, twin pair ID 16, twin pair ID 17]
